# Supplementary material for: Heterogenous microglial reactivity contrasts with stable vascular transcriptional programs in mouse models of Alzheimer’s, CADASIL, and Traumatic Brain Injury
Source: Nat Commun. 2026 Jul 16;17:6392. doi: 10.1038/s41467-026-75367-0 (PMC13377223; doi:10.1038/s41467-026-75367-0)
Supplement: Supplementary file 4 — Source Data [file 41467_2026_75367_MOESM4_ESM.xlsx]

## Sheet: Table 1A - DEG in EC TgN3R182C 
genes	permutation	FC	p
Xist	TgN3R182C_WT	4.06985	0.0031385
Il31ra	TgN3R182C_WT	1.55867	0.0120061
Ccl4	TgN3R182C_WT	1.41969	3.2601e-06
Egr1	TgN3R182C_WT	1.02388	3.87643e-10
Hsp90aa1	TgN3R182C_WT	1.0074	2.1685e-07
Ppp1r15a	TgN3R182C_WT	0.944407	3.21064e-07
Chka	TgN3R182C_WT	0.939191	3.03909e-13
Ifrd1	TgN3R182C_WT	0.92323	0.000203736
Rlim	TgN3R182C_WT	0.905933	1.51835e-10
Ccl3	TgN3R182C_WT	0.893949	0.00803565
Gadd45b	TgN3R182C_WT	0.812063	2.79891e-11
Cd44	TgN3R182C_WT	0.809135	4.06601e-13
Dnajb1	TgN3R182C_WT	0.790409	6.77007e-07
Atf4	TgN3R182C_WT	0.790389	5.89615e-09
Apold1	TgN3R182C_WT	0.784731	0.00036873
Ccnl1	TgN3R182C_WT	0.763422	7.36695e-05
Btg2	TgN3R182C_WT	0.760925	0.0139632
Sertad1	TgN3R182C_WT	0.74996	1.24317e-05
Fgfbp3	TgN3R182C_WT	0.741427	1.10035e-10
Ide	TgN3R182C_WT	0.733877	8.56433e-08
Ide	TgN3R182C_WT	0.724268	4.21352e-11
Ifi27l2a	TgN3R182C_WT	0.721363	5.08856e-13
Mrnip	TgN3R182C_WT	0.720715	3.94856e-18
Nasp	TgN3R182C_WT	0.719299	4.93454e-06
Dusp1	TgN3R182C_WT	0.696191	0.000328467
Tfrc	TgN3R182C_WT	0.695668	0.000782967
H2-Q4	TgN3R182C_WT	0.694586	0.00978262
Adh1	TgN3R182C_WT	0.672351	2.97862e-09
Hspa5	TgN3R182C_WT	0.666802	0.000181227
Neat1	TgN3R182C_WT	0.665977	0.0297994
Hist1h1e	TgN3R182C_WT	0.661357	0.00365127
Zbtb11	TgN3R182C_WT	0.651241	9.28671e-07
Snhg9	TgN3R182C_WT	0.646475	0.00271912
Zfp36	TgN3R182C_WT	0.644788	0.0316358
Plk3	TgN3R182C_WT	0.638084	3.99874e-07
Dnajb9	TgN3R182C_WT	0.637704	2.56311e-05
Sgk1	TgN3R182C_WT	0.634342	2.1417e-08
Wsb1	TgN3R182C_WT	0.630689	0.00387673
Adamts1	TgN3R182C_WT	0.629523	0.00393008
Mcl1	TgN3R182C_WT	0.608411	0.00212623
Ide	TgN3R182C_WT	0.605031	3.40188e-14
Btaf1	TgN3R182C_WT	0.587469	2.92461e-08
Iigp1	TgN3R182C_WT	0.584204	0.000393323
Wdr17	TgN3R182C_WT	0.580113	0.000229213
Nr4a1	TgN3R182C_WT	0.57505	6.80976e-09
Sqstm1	TgN3R182C_WT	0.574197	8.10933e-05
Topors	TgN3R182C_WT	0.570795	0.0113389
Tgtp1	TgN3R182C_WT	0.566445	0.00319445
Zbtb2	TgN3R182C_WT	0.565515	2.83105e-06
Taf13	TgN3R182C_WT	0.556022	0.00414311
Csrnp1	TgN3R182C_WT	0.547651	6.09245e-05
Azin1	TgN3R182C_WT	0.540637	0.0032835
Eif1a	TgN3R182C_WT	0.540076	0.00924469
Maff	TgN3R182C_WT	0.536592	0.00048146
Zfand2a	TgN3R182C_WT	0.535991	0.000100782
Ints6	TgN3R182C_WT	0.53414	0.00436424
Tpm3	TgN3R182C_WT	0.533611	0.00349354
Taf4b	TgN3R182C_WT	0.496853	5.10422e-06
Ide	TgN3R182C_WT	0.493494	0.0398373
Tob1	TgN3R182C_WT	0.492802	0.00630407
Snhg12	TgN3R182C_WT	0.488678	1.83449e-09
Taf7	TgN3R182C_WT	0.48856	0.00879393
Gclc	TgN3R182C_WT	0.481065	0.000605528
Skp1a	TgN3R182C_WT	0.478904	0.0354294
Syn3	TgN3R182C_WT	0.47468	0.0202703
Kdm6b	TgN3R182C_WT	0.470989	0.00869667
Rabgef1	TgN3R182C_WT	0.469252	0.00232829
Gtf2h1	TgN3R182C_WT	0.468524	0.00134658
Slfn2	TgN3R182C_WT	0.459247	0.037277
Homer1	TgN3R182C_WT	0.457779	0.00191082
Arl5b	TgN3R182C_WT	0.455137	0.0465843
Timp3	TgN3R182C_WT	0.44969	0.012842
Etf1	TgN3R182C_WT	0.449095	0.00419483
Tmem230	TgN3R182C_WT	0.436058	0.000418402
Plxdc2	TgN3R182C_WT	0.435788	1.45221e-09
Tmeff1	TgN3R182C_WT	0.435403	0.00729485
Ppp1r10	TgN3R182C_WT	0.433204	0.000583113
Irgm2	TgN3R182C_WT	0.432254	0.00832202
Rel	TgN3R182C_WT	0.430199	0.0265809
Zfp131	TgN3R182C_WT	0.429545	0.024364
Fgfbp3	TgN3R182C_WT	0.426404	8.99767e-06
Laptm5	TgN3R182C_WT	0.423462	0.0082513
Fgfbp3	TgN3R182C_WT	0.423295	1.59869e-05
Polg2	TgN3R182C_WT	0.416716	6.26974e-06
Hist1h4h	TgN3R182C_WT	0.412743	0.000841776
Ivns1abp	TgN3R182C_WT	0.407655	4.15214e-05
Pycard	TgN3R182C_WT	0.407168	0.000279428
Hist1h2bc	TgN3R182C_WT	0.401542	0.0396106
Serpina3n	TgN3R182C_WT	0.401187	0.000131426
Slc25a25	TgN3R182C_WT	0.399659	0.00322444
Ifitm1	TgN3R182C_WT	0.396236	0.0497922
Lonrf3	TgN3R182C_WT	0.393858	1.51146e-07
Tob2	TgN3R182C_WT	0.388891	0.0183321
Slc20a1	TgN3R182C_WT	0.384345	1.32964e-05
Sirt1	TgN3R182C_WT	0.380069	4.13432e-05
Plek	TgN3R182C_WT	0.370403	9.66234e-10
Nr4a3	TgN3R182C_WT	0.368791	0.00262482
Hspa2	TgN3R182C_WT	0.368492	2.67018e-05
Mndal	TgN3R182C_WT	0.364637	0.0160517
Pmaip1	TgN3R182C_WT	0.357664	0.00176894
Fut2	TgN3R182C_WT	0.357251	2.13732e-09
Thoc6	TgN3R182C_WT	0.353856	0.0234433
Gys1	TgN3R182C_WT	0.353553	6.19359e-07
Serpini1	TgN3R182C_WT	0.34759	0.00395203
Cpeb2	TgN3R182C_WT	0.345304	0.00161122
Hmgcr	TgN3R182C_WT	0.343896	0.00420679
Hist1h4c	TgN3R182C_WT	0.34268	0.0294336
Tuba1c	TgN3R182C_WT	0.335177	0.000436865
Ccn2	TgN3R182C_WT	0.334179	0.0160589
Mafb	TgN3R182C_WT	0.327289	0.0289235
Fgfbp3	TgN3R182C_WT	0.322181	0.000511046
Epha2	TgN3R182C_WT	0.314009	0.00255809
Opa3	TgN3R182C_WT	0.312626	0.032461
Irx3	TgN3R182C_WT	0.311179	0.000172788
Adm	TgN3R182C_WT	0.310184	0.00280041
Trim69	TgN3R182C_WT	0.308864	0.0185715
Siah2	TgN3R182C_WT	0.293848	0.00214073
Btbd19	TgN3R182C_WT	0.293544	0.00534036
Mepce	TgN3R182C_WT	0.282089	0.0182605
Csf1r	TgN3R182C_WT	0.281541	0.00124652
Olfml3	TgN3R182C_WT	0.281394	0.000774659
Dusp5	TgN3R182C_WT	0.271648	0.00748135
Aldh1a3	TgN3R182C_WT	0.243023	0.0442711
Pygm	TgN3R182C_WT	0.241767	0.0026222
Tbc1d9	TgN3R182C_WT	0.228899	0.0276691
Smim10l1	TgN3R182C_WT	0.219899	0.0183501
Klhl14	TgN3R182C_WT	0.218545	0.042217
Cd300c2	TgN3R182C_WT	0.217776	0.000823497
Sirpa	TgN3R182C_WT	0.216857	0.00157996
Pou3f1	TgN3R182C_WT	0.213749	1.43002e-05
Runx1	TgN3R182C_WT	0.212392	0.0249222
Efna2	TgN3R182C_WT	0.206116	0.000903963
Ccl12	TgN3R182C_WT	0.197441	0.0195699
Cd68	TgN3R182C_WT	0.19744	0.0112415
Arf4os	TgN3R182C_WT	0.186136	0.0274993
Cotl1	TgN3R182C_WT	0.18253	0.00471599
Fanci	TgN3R182C_WT	0.178159	0.0150556
Phyhd1	TgN3R182C_WT	0.176677	0.0229118
Fam166a	TgN3R182C_WT	0.174652	0.00281272
Lag3	TgN3R182C_WT	0.168636	0.0266607
Pirb	TgN3R182C_WT	0.167564	0.000257161
Atcayos	TgN3R182C_WT	0.167444	0.00214359
Otulinl	TgN3R182C_WT	0.161664	0.00190171
Lair1	TgN3R182C_WT	0.140492	0.0484359
BC051537	TgN3R182C_WT	0.138091	0.0026474
Bcl2a1b	TgN3R182C_WT	0.132416	0.0255981
L3mbtl1	TgN3R182C_WT	0.113673	0.0306631
Hsf2bp	TgN3R182C_WT	0.105353	0.0439743
Hist1h2ap	TgN3R182C_WT	-0.167543	0.0287935
Actr1a	TgN3R182C_WT	-0.180665	0.0148526
Nt5dc2	TgN3R182C_WT	-0.206789	0.029232
Kcnt2	TgN3R182C_WT	-0.268132	0.00415323
Iqcn	TgN3R182C_WT	-0.320391	0.000155698
Arid5a	TgN3R182C_WT	-0.375132	0.0232846
Ciart	TgN3R182C_WT	-0.375423	0.000444315
Thoc6	TgN3R182C_WT	-0.388833	0.027064
Zfp64	TgN3R182C_WT	-0.398118	0.0243901
Bloc1s1	TgN3R182C_WT	-0.400297	0.0348989
Styx	TgN3R182C_WT	-0.442965	0.000337952
Cwf19l2	TgN3R182C_WT	-0.451553	0.023872
Slc26a10	TgN3R182C_WT	-0.455355	0.00156748
Mafk	TgN3R182C_WT	-0.47295	0.00139443
Tmx4	TgN3R182C_WT	-0.511213	0.0338649
Slc25a25	TgN3R182C_WT	-0.511663	0.00489212
Pabpc4	TgN3R182C_WT	-0.527264	0.0307399
Nr4a3	TgN3R182C_WT	-0.528327	0.00885605
Slc26a10	TgN3R182C_WT	-0.538428	0.00135646
Arih2	TgN3R182C_WT	-0.557055	0.00234509
Rabgef1	TgN3R182C_WT	-0.563994	0.00585945
Tiparp	TgN3R182C_WT	-0.634559	5.04855e-07
Dennd4a	TgN3R182C_WT	-0.638506	0.000360146
Bhlhe40	TgN3R182C_WT	-0.681638	0.0033254
Kdm6b	TgN3R182C_WT	-0.686414	0.000598404
Acox1	TgN3R182C_WT	-0.691421	0.00929131
Litaf	TgN3R182C_WT	-0.778225	3.20923e-06
Btg1	TgN3R182C_WT	-0.781477	0.018394
Ifrd1	TgN3R182C_WT	-0.810015	0.039378
Edn1	TgN3R182C_WT	-0.831808	0.0245488
Ccn1	TgN3R182C_WT	-0.975253	0.00946855
Lsmem1	TgN3R182C_WT	-1.28315	0.00434287

## Sheet: Table 1B - DEG in EC AppNL-G-F 
genes	permutation	FC	p
Edn1	AppNL-G-F_WT	0.835315	0.00321262
Ccl4	AppNL-G-F_WT	0.79567	0.00241299
Dusp16	AppNL-G-F_WT	0.696937	0.00104734
Spp1	AppNL-G-F_WT	0.528033	0.0459813
Dusp8	AppNL-G-F_WT	0.504888	3.26627e-07
Atp1a2	AppNL-G-F_WT	0.466501	4.30113e-10
Ctss	AppNL-G-F_WT	0.450065	1.0875e-05
Iqcn	AppNL-G-F_WT	0.443643	0.00373454
Mrnip	AppNL-G-F_WT	0.440242	1.84428e-06
Npnt	AppNL-G-F_WT	0.421326	0.00278162
Ccl3	AppNL-G-F_WT	0.411053	2.72575e-07
Cgnl1	AppNL-G-F_WT	0.394193	0.0480701
Rab4a	AppNL-G-F_WT	0.389847	1.9656e-09
Fam107a	AppNL-G-F_WT	0.3495	0.04862
Lyz2	AppNL-G-F_WT	0.287531	1.58694e-06
Ccl6	AppNL-G-F_WT	0.270705	0.0105974
Pdgfrl	AppNL-G-F_WT	0.222473	0.0408442
Plek	AppNL-G-F_WT	0.219617	0.00577456
Gpr34	AppNL-G-F_WT	0.194952	0.0374757
Cd52	AppNL-G-F_WT	0.166794	0.00815906
Spp1	AppNL-G-F_WT	0.138951	0.0393711
Ccl6	AppNL-G-F_WT	0.118753	0.0243551
Hist2h2aa1	AppNL-G-F_WT	-0.244393	0.0272903
Cyp26b1	AppNL-G-F_WT	-0.252955	0.0166016
Tiam2	AppNL-G-F_WT	-0.287802	0.0483227
Ttyh2	AppNL-G-F_WT	-0.332061	0.0228239
Rasgrp4	AppNL-G-F_WT	-0.336845	0.000214367
Rtn2	AppNL-G-F_WT	-0.363043	0.000339468
Tshz3	AppNL-G-F_WT	-0.397145	0.000117126
Bloc1s1	AppNL-G-F_WT	-0.4445	0.000441461
Tomm6	AppNL-G-F_WT	-0.456787	0.0035019
Casp4	AppNL-G-F_WT	-0.463091	0.0360887
Rtl8a	AppNL-G-F_WT	-0.485969	0.0463411
Eno1	AppNL-G-F_WT	-0.505764	3.51923e-08
Mndal	AppNL-G-F_WT	-0.507575	7.86871e-10
Pde4d	AppNL-G-F_WT	-0.51524	1.40993e-07
Gstp1	AppNL-G-F_WT	-0.519668	6.09934e-12
Bcl3	AppNL-G-F_WT	-0.53478	0.0162569
Tmsb10	AppNL-G-F_WT	-0.794031	6.16159e-06
Uba52	AppNL-G-F_WT	-1.22502	1.67271e-23

## Sheet: Table 1C - DEG in EC TBI
genes	permutation	FC	p
Ackr1	CCI_Sham	1.12179	0.0145251
Spp1	CCI_Sham	0.719965	0.013227
Fth1	CCI_Sham	0.705154	0.00316177
Spp1	CCI_Sham	0.614102	6.14406e-10
Lyz2	CCI_Sham	0.557676	6.76902e-09
Spp1	CCI_Sham	0.52899	0.000217301
Tmem176a	CCI_Sham	0.526471	4.73815e-06
C1qb	CCI_Sham	0.5171	0.0433131
Lyz2	CCI_Sham	0.504686	0.000233779
Fabp5	CCI_Sham	0.381191	1.77701e-09
Sele	CCI_Sham	0.319854	0.031632
Slc15a2	CCI_Sham	0.302074	0.000325088
Lgals3	CCI_Sham	0.276935	3.50878e-06
Tnfsf8	CCI_Sham	0.22521	9.49216e-05
Igfbp6	CCI_Sham	0.223951	0.00271584
Acat3	CCI_Sham	0.181147	0.000676085
Tmco1	CCI_Sham	-0.357792	0.0299132
Slc16a1	CCI_Sham	-0.430467	0.000977202
Atp5k	CCI_Sham	-0.448705	0.0251032
Bloc1s1	CCI_Sham	-0.470604	0.00584173
Hist2h2aa1	CCI_Sham	-0.492507	0.00134552

## Sheet: Table 1D - DEG in SMC TgN3R182 
genes	permutation	FC	P
NOTCH3	TgN3R182C_WT	5.72101	3.7825e-67
Il31ra	TgN3R182C_WT	1.63444	2.50562e-11
Pde4b	TgN3R182C_WT	1.5997	0.00113136
Zfp36	TgN3R182C_WT	1.58681	0.0143619
Ifrd1	TgN3R182C_WT	1.50323	0.00139227
Cdk8	TgN3R182C_WT	1.4788	0.00325126
Hsph1	TgN3R182C_WT	1.21233	0.00232845
Ccl4	TgN3R182C_WT	1.19206	0.00314221
Fosl2	TgN3R182C_WT	1.12148	0.0187416
Cebpb	TgN3R182C_WT	1.06563	7.00953e-05
Ier3	TgN3R182C_WT	0.963453	0.0175036
Rrad	TgN3R182C_WT	0.962283	0.000255927
Errfi1	TgN3R182C_WT	0.919337	0.037017
Hist1h4d	TgN3R182C_WT	0.908943	0.015171
Hist1h1e	TgN3R182C_WT	0.904047	0.00785542
Lgalsl	TgN3R182C_WT	0.782297	0.00575278
Fgl2	TgN3R182C_WT	0.70587	4.41702e-08
Ide	TgN3R182C_WT	0.702031	0.000476077
Tulp2	TgN3R182C_WT	0.607043	0.0487546
Brd4	TgN3R182C_WT	0.381267	0.00439882
Rgs4	TgN3R182C_WT	0.329499	0.0234158
Ecm1	TgN3R182C_WT	-0.502533	0.000546341
Mamdc2	TgN3R182C_WT	-0.597018	0.00299705
Begain	TgN3R182C_WT	-0.824119	0.0322131
Tef	TgN3R182C_WT	-0.895597	0.00162717
Uba52	TgN3R182C_WT	-1.01591	0.0142292
Cp	TgN3R182C_WT	-1.02975	0.00279487
Heg1	TgN3R182C_WT	-1.12913	0.00184032
Ptn	TgN3R182C_WT	-1.17105	0.0268948
Slc6a20a	TgN3R182C_WT	-1.1983	0.00112973
Pde8b	TgN3R182C_WT	-1.20943	8.44228e-05
Sept4	TgN3R182C_WT	-1.26516	0.0125147
Plxdc2	TgN3R182C_WT	-1.71335	3.38716e-13
Grm7	TgN3R182C_WT	-1.99774	1.70606e-16

## Sheet: Table 1E - DEG in SMC AppNL-G-F
genes	perumtation	FC	P
Cnn1	AppNL-G-F_WT	0.97426	0.000432287
Btg1	AppNL-G-F_WT	-0.947539	0.000171363
Ptn	AppNL-G-F_WT	-1.20991	7.27462e-07
Uba52	AppNL-G-F_WT	-1.32006	0.000863814

## Sheet: Table 1F - DEG in SMC TBI
genes	permutation	FC	P
Uba52	CCI_Sham	-1.17478	5.70463e-05
Il31ra	CCI_Sham	-1.35597	0.000262097

## Sheet: Table 1G - DEG in PC TgN3R182 
genes	permutation	FC	p
NOTCH3	TgN3R182C_WT	7.51589	3.60805e-65
Hist1h4d	TgN3R182C_WT	2.21782	0.000231873
Ostc	TgN3R182C_WT	0.881991	0.0218681
Sgip1	TgN3R182C_WT	-0.432772	0.00956516
Tbx3os1	TgN3R182C_WT	-0.488884	0.0463856
Bgn	TgN3R182C_WT	-0.612893	0.00957528
Nhsl2	TgN3R182C_WT	-0.863284	0.00294896

## Sheet: Table 1H - DEG in MG AppNL-G-F 
genes	pemutation	FC	p
Ctnna3	AppNL-G-F_WT	5.40804	4.31536e-24
Cst7	AppNL-G-F_WT	5.36447	7.11384e-43
Igf1	AppNL-G-F_WT	4.98652	1.29078e-19
Spp1	AppNL-G-F_WT	4.85126	0.000133989
Fabp5	AppNL-G-F_WT	4.49398	3.99879e-12
H2-Aa	AppNL-G-F_WT	4.43114	2.10574e-16
Apoe	AppNL-G-F_WT	4.33067	3.80973e-18
Lpl	AppNL-G-F_WT	4.06767	3.25323e-18
H2-Eb1	AppNL-G-F_WT	3.81791	5.53857e-12
Etl4	AppNL-G-F_WT	3.79942	1.25754e-34
H2-Ab1	AppNL-G-F_WT	3.76797	1.92298e-16
Gpnmb	AppNL-G-F_WT	3.68608	5.53881e-10
Clec7a	AppNL-G-F_WT	3.64472	5.29252e-27
Itgax	AppNL-G-F_WT	3.38491	1.11207e-20
Gas7	AppNL-G-F_WT	3.31828	4.16123e-25
Tmem163	AppNL-G-F_WT	3.24018	1.53044e-23
Ank	AppNL-G-F_WT	3.14208	7.33376e-26
Cd74	AppNL-G-F_WT	3.05471	3.24948e-12
Mamdc2	AppNL-G-F_WT	3.01329	3.19883e-11
Cybb	AppNL-G-F_WT	2.92816	1.85197e-16
Lilrb4a	AppNL-G-F_WT	2.92794	4.62239e-17
Wfdc17	AppNL-G-F_WT	2.90871	8.74255e-18
Cxcl2	AppNL-G-F_WT	2.84675	1.056e-05
Dkk2	AppNL-G-F_WT	2.81957	9.35678e-10
Xylt1	AppNL-G-F_WT	2.76572	7.88128e-25
Axl	AppNL-G-F_WT	2.75527	1.91545e-19
Cox6a2	AppNL-G-F_WT	2.74067	6.21232e-10
Rab7b	AppNL-G-F_WT	2.6845	7.93592e-18
Baiap2l2	AppNL-G-F_WT	2.61722	2.53294e-19
Lrrtm3	AppNL-G-F_WT	2.55324	1.8983e-12
Alcam	AppNL-G-F_WT	2.52203	1.87031e-11
Fam20c	AppNL-G-F_WT	2.51174	2.26196e-09
Myo1e	AppNL-G-F_WT	2.45321	2.03607e-12
Acaca	AppNL-G-F_WT	2.40555	4.63188e-18
Sox5	AppNL-G-F_WT	2.40157	4.76638e-06
Cacnb4	AppNL-G-F_WT	2.36375	2.85642e-14
Ccl6	AppNL-G-F_WT	2.35011	5.15555e-15
Csf1	AppNL-G-F_WT	2.27062	3.83506e-12
Mir155hg	AppNL-G-F_WT	2.2649	2.49583e-10
St8sia6	AppNL-G-F_WT	2.23572	5.47488e-13
Myo5a	AppNL-G-F_WT	2.22213	2.54517e-13
Actr3b	AppNL-G-F_WT	2.19037	1.08829e-13
Cacna1a	AppNL-G-F_WT	2.10912	4.1278e-16
Lyz2	AppNL-G-F_WT	2.09464	9.22444e-11
Ch25h	AppNL-G-F_WT	2.08871	1.14662e-08
Ifi27l2a	AppNL-G-F_WT	2.085	0.000467233
Capg	AppNL-G-F_WT	1.98491	4.49091e-12
Lmnb1	AppNL-G-F_WT	1.96583	1.69102e-16
Crip1	AppNL-G-F_WT	1.96431	3.40709e-08
Ramp1	AppNL-G-F_WT	1.9272	7.66709e-15
Atp1a3	AppNL-G-F_WT	1.92565	4.83862e-11
Fabp3	AppNL-G-F_WT	1.91154	6.2767e-08
Itga5	AppNL-G-F_WT	1.90205	1.15004e-13
Bcl2a1d	AppNL-G-F_WT	1.89768	4.52598e-10
Bcar3	AppNL-G-F_WT	1.89663	4.07052e-16
Il1b	AppNL-G-F_WT	1.89315	0.000549503
Igf1os	AppNL-G-F_WT	1.89146	1.24728e-13
Il4i1	AppNL-G-F_WT	1.87066	6.52392e-11
Nceh1	AppNL-G-F_WT	1.86761	8.5075e-10
Phlda1	AppNL-G-F_WT	1.85352	1.0064e-09
Ptger4	AppNL-G-F_WT	1.83695	1.3395e-13
Cpd	AppNL-G-F_WT	1.81389	6.81695e-24
Rai14	AppNL-G-F_WT	1.81296	2.11675e-12
Fgr	AppNL-G-F_WT	1.80568	1.38271e-09
Cd52	AppNL-G-F_WT	1.80311	1.19937e-11
Hcar2	AppNL-G-F_WT	1.80185	6.11537e-06
Pianp	AppNL-G-F_WT	1.79507	5.69223e-10
Ifi207	AppNL-G-F_WT	1.77317	5.32352e-08
Egln3	AppNL-G-F_WT	1.76374	1.38236e-16
Ldlr	AppNL-G-F_WT	1.7548	0.000159342
Arhgap26	AppNL-G-F_WT	1.75044	1.06765e-10
Fgf13	AppNL-G-F_WT	1.74854	3.1171e-13
Colec12	AppNL-G-F_WT	1.74148	1.13131e-06
Sulf2	AppNL-G-F_WT	1.735	3.17264e-15
Bhlhe40	AppNL-G-F_WT	1.71873	7.8084e-07
Ifih1	AppNL-G-F_WT	1.68931	1.59207e-08
Gas2l3	AppNL-G-F_WT	1.68775	2.87933e-16
Psat1	AppNL-G-F_WT	1.67747	2.95012e-16
Anxa5	AppNL-G-F_WT	1.67208	5.82435e-08
March3	AppNL-G-F_WT	1.66739	1.1729e-13
Chst2	AppNL-G-F_WT	1.65969	2.38888e-08
Crlf2	AppNL-G-F_WT	1.63614	1.70945e-05
Kcnj2	AppNL-G-F_WT	1.62042	1.16866e-07
Cxcl10	AppNL-G-F_WT	1.60763	0.00103441
Hpse	AppNL-G-F_WT	1.60236	1.61485e-06
Dcstamp	AppNL-G-F_WT	1.59924	0.00105302
Plau	AppNL-G-F_WT	1.59167	2.77892e-10
Clic4	AppNL-G-F_WT	1.5867	9.39837e-08
Pdcd1	AppNL-G-F_WT	1.57977	3.68284e-05
Anxa2	AppNL-G-F_WT	1.5795	4.27463e-08
Lgi2	AppNL-G-F_WT	1.57565	8.7562e-12
Rftn1	AppNL-G-F_WT	1.55315	2.5191e-05
Lgals3	AppNL-G-F_WT	1.55299	1.24545e-35
Fxyd5	AppNL-G-F_WT	1.55175	2.78438e-06
Gadd45b	AppNL-G-F_WT	1.54742	0.0480817
Plaur	AppNL-G-F_WT	1.54702	4.67972e-11
Slc7a11	AppNL-G-F_WT	1.53766	1.89598e-05
Arnt2	AppNL-G-F_WT	1.52682	2.13413e-11
Esrrg	AppNL-G-F_WT	1.49739	0.000215848
Tlr2	AppNL-G-F_WT	1.48972	6.49823e-10
Plin2	AppNL-G-F_WT	1.48643	6.16307e-22
Tcap	AppNL-G-F_WT	1.47733	4.73051e-05
Pacsin1	AppNL-G-F_WT	1.46271	3.68736e-09
Lilr4b	AppNL-G-F_WT	1.4609	3.10203e-06
Cspg4	AppNL-G-F_WT	1.45757	2.45896e-05
Trps1	AppNL-G-F_WT	1.45131	1.90373e-06
Ptchd1	AppNL-G-F_WT	1.43858	2.5746e-22
Efr3b	AppNL-G-F_WT	1.43092	6.52081e-05
Plekhh2	AppNL-G-F_WT	1.41146	2.43432e-09
Mif	AppNL-G-F_WT	1.40904	5.47651e-07
AI504432	AppNL-G-F_WT	1.40603	2.35887e-07
Bcl2a1a	AppNL-G-F_WT	1.40569	9.08664e-09
Cd63	AppNL-G-F_WT	1.39974	1.86259e-09
Bcl2	AppNL-G-F_WT	1.39256	6.20765e-09
Kynu	AppNL-G-F_WT	1.37764	0.000140809
Acod1	AppNL-G-F_WT	1.37754	0.00789726
Tnfaip2	AppNL-G-F_WT	1.37701	0.0228329
Ctse	AppNL-G-F_WT	1.36331	0.00770314
Tcim	AppNL-G-F_WT	1.35683	1.47549e-07
Glipr1	AppNL-G-F_WT	1.35375	3.41323e-17
Tnfsf8	AppNL-G-F_WT	1.34382	0.00140379
Ghr	AppNL-G-F_WT	1.3237	0.000164366
Gpr65	AppNL-G-F_WT	1.30897	3.57769e-22
Lgals3bp	AppNL-G-F_WT	1.3045	0.00138652
Fgf1	AppNL-G-F_WT	1.30187	1.19122e-07
Plxna2	AppNL-G-F_WT	1.30041	1.60485e-07
Hif1a	AppNL-G-F_WT	1.28381	1.18678e-09
Osbpl8	AppNL-G-F_WT	1.27814	2.56367e-12
Ldlrad3	AppNL-G-F_WT	1.27658	2.2553e-21
Arap2	AppNL-G-F_WT	1.27246	0.00609633
Efna5	AppNL-G-F_WT	1.26168	7.6826e-08
Minar1	AppNL-G-F_WT	1.25121	1.0125e-13
Arl5c	AppNL-G-F_WT	1.25035	0.00268392
Gcnt2	AppNL-G-F_WT	1.24714	8.78832e-07
Chst3	AppNL-G-F_WT	1.2454	2.73233e-13
Adssl1	AppNL-G-F_WT	1.24474	1.35988e-05
Apbb2	AppNL-G-F_WT	1.2389	4.86441e-15
Cd200r4	AppNL-G-F_WT	1.23503	1.48995e-05
Fmn1	AppNL-G-F_WT	1.23392	2.27666e-06
Olfr110	AppNL-G-F_WT	1.23375	1.50094e-08
Prkg1	AppNL-G-F_WT	1.2256	3.19166e-10
St14	AppNL-G-F_WT	1.2215	0.000196309
Sept11	AppNL-G-F_WT	1.22015	9.82468e-12
Olfr111	AppNL-G-F_WT	1.21961	5.07579e-05
Fgf2	AppNL-G-F_WT	1.21345	1.14518e-08
Sdc4	AppNL-G-F_WT	1.20525	0.0199589
Rap2b	AppNL-G-F_WT	1.18314	0.000788431
Ankrd33b	AppNL-G-F_WT	1.18031	0.0257042
Cd274	AppNL-G-F_WT	1.16971	2.1701e-07
Tmem205	AppNL-G-F_WT	1.16885	0.00154138
Arhgap24	AppNL-G-F_WT	1.16358	1.30863e-08
Ndufa1	AppNL-G-F_WT	1.16287	3.80623e-06
Malt1	AppNL-G-F_WT	1.16155	0.00276723
Ifnb1	AppNL-G-F_WT	1.15684	5.98454e-08
Lox	AppNL-G-F_WT	1.15453	9.23819e-08
Adamts1	AppNL-G-F_WT	1.15422	2.64005e-06
Trpm1	AppNL-G-F_WT	1.15375	8.46794e-09
Cdkn1a	AppNL-G-F_WT	1.14173	4.22146e-08
Serpine2	AppNL-G-F_WT	1.11769	4.58917e-13
Cpq	AppNL-G-F_WT	1.11473	2.84355e-10
Mrnip	AppNL-G-F_WT	1.11061	4.36668e-14
Cxcl14	AppNL-G-F_WT	1.10909	0.00302616
Tnf	AppNL-G-F_WT	1.10353	0.0128678
Rab11fip1	AppNL-G-F_WT	1.09525	0.00258504
Foxp4	AppNL-G-F_WT	1.09103	0.00584792
Adarb1	AppNL-G-F_WT	1.08656	2.34985e-11
Aplp2	AppNL-G-F_WT	1.08489	0.00121666
Ifi204	AppNL-G-F_WT	1.07493	1.05259e-21
Ctsb	AppNL-G-F_WT	1.07447	1.86726e-09
Pkm	AppNL-G-F_WT	1.06853	2.98571e-08
Trpc4	AppNL-G-F_WT	1.06803	5.38335e-05
Arrdc4	AppNL-G-F_WT	1.06178	4.84434e-16
Sh3pxd2b	AppNL-G-F_WT	1.04434	5.10743e-07
Mapkapk2	AppNL-G-F_WT	1.03443	3.46123e-10
Smim3	AppNL-G-F_WT	1.03067	7.04545e-11
Lrpap1	AppNL-G-F_WT	1.02746	1.91473e-10
Mdfic	AppNL-G-F_WT	1.02707	0.0014997
Fyn	AppNL-G-F_WT	1.02595	8.81142e-09
Ephx1	AppNL-G-F_WT	1.02501	1.05419e-05
Maff	AppNL-G-F_WT	1.01733	8.06909e-10
H2-Q7	AppNL-G-F_WT	1.01353	0.016388
Rhoc	AppNL-G-F_WT	1.013	1.47485e-09
Hacd2	AppNL-G-F_WT	1.01134	2.00271e-16
Cd72	AppNL-G-F_WT	1.00849	0.000188196
Cxcl16	AppNL-G-F_WT	1.00557	9.33167e-11
Vat1	AppNL-G-F_WT	1.00393	0.000226816
Dpp7	AppNL-G-F_WT	1.00345	7.57342e-08
Gnptab	AppNL-G-F_WT	1.0031	0.000358466
Ly9	AppNL-G-F_WT	1.00253	4.61327e-06
Akt3	AppNL-G-F_WT	0.999742	7.494e-07
Vegfa	AppNL-G-F_WT	0.989932	4.89333e-05
Tyrobp	AppNL-G-F_WT	0.98862	2.44043e-06
Fth1	AppNL-G-F_WT	0.986821	1.50433e-05
Chst11	AppNL-G-F_WT	0.983008	5.22047e-13
Il3ra	AppNL-G-F_WT	0.979583	9.2836e-08
Tnfaip3	AppNL-G-F_WT	0.97629	2.96223e-10
Ctsl	AppNL-G-F_WT	0.972328	2.60394e-07
Nfil3	AppNL-G-F_WT	0.970369	0.00112731
Cd83	AppNL-G-F_WT	0.967417	0.0012331
AU020206	AppNL-G-F_WT	0.962575	1.09926e-12
Asb10	AppNL-G-F_WT	0.960062	0.000100727
Tpm4	AppNL-G-F_WT	0.955567	5.14444e-15
Gch1	AppNL-G-F_WT	0.955323	2.84615e-06
Pld3	AppNL-G-F_WT	0.953295	2.36315e-07
Sdc3	AppNL-G-F_WT	0.952946	0.0014454
Syngr1	AppNL-G-F_WT	0.944484	9.12897e-06
Pgk1	AppNL-G-F_WT	0.928263	1.55872e-06
Sh3bgrl	AppNL-G-F_WT	0.92604	6.17497e-05
Slfn2	AppNL-G-F_WT	0.926009	3.94373e-16
Vim	AppNL-G-F_WT	0.925698	3.50347e-17
Tpt1	AppNL-G-F_WT	0.918869	2.72845e-10
Art3	AppNL-G-F_WT	0.906258	0.00255294
Ctsd	AppNL-G-F_WT	0.903748	5.53228e-07
Vps13c	AppNL-G-F_WT	0.902969	2.74916e-05
Sowahc	AppNL-G-F_WT	0.899982	2.464e-05
Prdx4	AppNL-G-F_WT	0.896868	2.26956e-08
Ctsz	AppNL-G-F_WT	0.891347	2.02398e-06
Cd14	AppNL-G-F_WT	0.888195	6.45183e-05
Ell2	AppNL-G-F_WT	0.883426	7.65223e-05
Tspo	AppNL-G-F_WT	0.876969	0.0190275
Tmem178	AppNL-G-F_WT	0.872061	0.000254179
Satb2	AppNL-G-F_WT	0.871778	0.0130605
Kif1a	AppNL-G-F_WT	0.871734	0.0279024
Hectd2os	AppNL-G-F_WT	0.870803	0.00022908
Iqgap1	AppNL-G-F_WT	0.867311	3.5506e-06
Zfp704	AppNL-G-F_WT	0.858998	6.81776e-12
H2-D1	AppNL-G-F_WT	0.852875	0.000789032
AY512915	AppNL-G-F_WT	0.8523	4.43971e-06
Fau	AppNL-G-F_WT	0.848955	0.0226487
Cd34	AppNL-G-F_WT	0.84556	2.64482e-06
Dhx40	AppNL-G-F_WT	0.837645	8.76916e-06
Usp12	AppNL-G-F_WT	0.834765	2.59599e-05
Ifit2	AppNL-G-F_WT	0.832403	1.53254e-13
Nrp1	AppNL-G-F_WT	0.830915	0.000141746
Cadm1	AppNL-G-F_WT	0.830745	5.69826e-07
Dgkz	AppNL-G-F_WT	0.826533	1.24399e-09
Ccl4	AppNL-G-F_WT	0.824286	0.0230528
Cyp51	AppNL-G-F_WT	0.82427	2.26004e-05
S100a1	AppNL-G-F_WT	0.822765	3.72286e-07
Aldoa	AppNL-G-F_WT	0.821047	4.32238e-05
Lsp1	AppNL-G-F_WT	0.819964	1.01014e-05
Cd9	AppNL-G-F_WT	0.81973	7.55841e-07
Timp2	AppNL-G-F_WT	0.813619	0.000681928
Gk	AppNL-G-F_WT	0.813313	2.72573e-05
Mapkapk3	AppNL-G-F_WT	0.812003	1.43405e-09
Cck	AppNL-G-F_WT	0.811991	0.00047702
Bcl2a1b	AppNL-G-F_WT	0.808984	3.44248e-06
Gpi1	AppNL-G-F_WT	0.808854	0.000308106
Nfkbiz	AppNL-G-F_WT	0.807509	0.000442892
H2-K1	AppNL-G-F_WT	0.805881	5.16232e-06
Fam214a	AppNL-G-F_WT	0.80512	0.0267001
Ccrl2	AppNL-G-F_WT	0.8039	6.40511e-08
Got1	AppNL-G-F_WT	0.800762	1.54964e-08
Prr5l	AppNL-G-F_WT	0.799278	6.45632e-09
Slfn5	AppNL-G-F_WT	0.798983	1.2726e-11
Ahnak2	AppNL-G-F_WT	0.798373	0.000145295
Dram1	AppNL-G-F_WT	0.796463	1.07735e-08
Tbc1d4	AppNL-G-F_WT	0.79535	8.6526e-08
Trem2	AppNL-G-F_WT	0.794462	0.00106107
Cytip	AppNL-G-F_WT	0.792511	1.88578e-09
Stx3	AppNL-G-F_WT	0.792017	2.05025e-08
Rell1	AppNL-G-F_WT	0.78737	5.87195e-06
Dpys	AppNL-G-F_WT	0.785864	6.88555e-12
Tmed3	AppNL-G-F_WT	0.785334	2.28147e-05
H2-Q6	AppNL-G-F_WT	0.785227	0.0117535
Zbtb16	AppNL-G-F_WT	0.784802	4.60114e-10
Slc44a1	AppNL-G-F_WT	0.783991	2.91192e-11
Prickle1	AppNL-G-F_WT	0.78155	7.92036e-06
Rbms1	AppNL-G-F_WT	0.777923	8.68248e-05
Dnajb14	AppNL-G-F_WT	0.777849	1.00286e-07
Rack1	AppNL-G-F_WT	0.774877	3.48391e-08
Gpr132	AppNL-G-F_WT	0.772614	1.41851e-08
Gapdh	AppNL-G-F_WT	0.769695	0.000155727
Rtcb	AppNL-G-F_WT	0.768564	7.12307e-07
Gas5	AppNL-G-F_WT	0.767968	2.33565e-06
Eef1b2	AppNL-G-F_WT	0.763959	0.00254598
Siglecf	AppNL-G-F_WT	0.763803	4.49433e-10
Tpi1	AppNL-G-F_WT	0.763091	0.000357857
St8sia4	AppNL-G-F_WT	0.756828	0.00029382
Slc16a3	AppNL-G-F_WT	0.75679	5.12494e-07
Cox7a2l	AppNL-G-F_WT	0.754652	4.22586e-07
Cox8a	AppNL-G-F_WT	0.748797	0.00032616
Creg1	AppNL-G-F_WT	0.748794	0.000146912
Cd69	AppNL-G-F_WT	0.748241	0.0128076
Ssr4	AppNL-G-F_WT	0.747012	0.000396598
Gpr84	AppNL-G-F_WT	0.745041	0.000661096
Trerf1	AppNL-G-F_WT	0.742731	2.60048e-06
Cd68	AppNL-G-F_WT	0.738257	5.71939e-05
Nexn	AppNL-G-F_WT	0.73559	0.0193684
Gramd1b	AppNL-G-F_WT	0.735587	1.4301e-09
Slc2a1	AppNL-G-F_WT	0.729876	0.00123799
Nbl1	AppNL-G-F_WT	0.729318	0.000187104
Ptges	AppNL-G-F_WT	0.728853	5.34456e-10
Mpp7	AppNL-G-F_WT	0.726391	0.00803871
Rgcc	AppNL-G-F_WT	0.725488	0.000435591
Cpeb2	AppNL-G-F_WT	0.72541	7.26127e-05
Ddhd1	AppNL-G-F_WT	0.724228	9.22313e-07
Akap1	AppNL-G-F_WT	0.723489	0.000659202
Cd5	AppNL-G-F_WT	0.723275	1.22554e-08
Mfsd12	AppNL-G-F_WT	0.720388	9.80041e-07
Rusc2	AppNL-G-F_WT	0.717745	2.53915e-11
Rilpl2	AppNL-G-F_WT	0.717211	0.000771154
Tmsb10	AppNL-G-F_WT	0.716637	0.0241672
Tagln2	AppNL-G-F_WT	0.714322	0.00537868
Daam1	AppNL-G-F_WT	0.714313	0.000930852
Scd2	AppNL-G-F_WT	0.713213	0.00188943
B2m	AppNL-G-F_WT	0.710704	0.000476143
Lrmda	AppNL-G-F_WT	0.706593	0.00488714
Hcst	AppNL-G-F_WT	0.706121	0.000300604
Oasl1	AppNL-G-F_WT	0.70552	0.0363145
Cxcr4	AppNL-G-F_WT	0.704048	0.00710176
Tcof1	AppNL-G-F_WT	0.703304	7.87256e-05
Nlrc5	AppNL-G-F_WT	0.70293	6.52661e-09
Zfp618	AppNL-G-F_WT	0.701698	3.95012e-06
Zc3h12c	AppNL-G-F_WT	0.70127	9.97614e-06
Cers6	AppNL-G-F_WT	0.70007	5.11553e-09
Cox7c	AppNL-G-F_WT	0.698642	0.00135165
Cstb	AppNL-G-F_WT	0.696793	6.77152e-08
Ggh	AppNL-G-F_WT	0.696324	9.037e-06
Abi3bp	AppNL-G-F_WT	0.696153	5.91706e-05
Stat1	AppNL-G-F_WT	0.692003	0.00113001
Rragd	AppNL-G-F_WT	0.691922	5.26039e-07
Osbpl3	AppNL-G-F_WT	0.690168	4.12969e-06
Gtf3c4	AppNL-G-F_WT	0.687902	0.00290188
Rassf3	AppNL-G-F_WT	0.687571	2.8897e-07
Gca	AppNL-G-F_WT	0.687356	0.00966197
Btla	AppNL-G-F_WT	0.686275	1.46111e-05
Fbn2	AppNL-G-F_WT	0.685794	6.88344e-10
Npc2	AppNL-G-F_WT	0.684406	0.000601782
Adap1	AppNL-G-F_WT	0.683895	2.84652e-09
Plekha1	AppNL-G-F_WT	0.68331	1.74726e-13
Lrrc63	AppNL-G-F_WT	0.682049	0.0227025
Fkbp2	AppNL-G-F_WT	0.680849	0.000190715
Csf2ra	AppNL-G-F_WT	0.680588	0.000387815
Alpk1	AppNL-G-F_WT	0.679277	8.64581e-08
Apoc4	AppNL-G-F_WT	0.679126	0.0202447
Fam71a	AppNL-G-F_WT	0.678809	4.26888e-07
Hexa	AppNL-G-F_WT	0.678763	0.00188453
Coro1c	AppNL-G-F_WT	0.67554	6.07521e-06
Ifitm2	AppNL-G-F_WT	0.675243	3.61274e-10
H2afj	AppNL-G-F_WT	0.674981	0.00285066
Sdf2l1	AppNL-G-F_WT	0.673869	0.013097
Nap1l1	AppNL-G-F_WT	0.671569	8.2285e-05
Lyst	AppNL-G-F_WT	0.667423	7.8011e-08
Irak3	AppNL-G-F_WT	0.667021	9.33348e-08
Ifrd1	AppNL-G-F_WT	0.666668	8.6456e-06
Gng12	AppNL-G-F_WT	0.664444	0.00120012
Ddx31	AppNL-G-F_WT	0.661355	1.33505e-06
Hdac9	AppNL-G-F_WT	0.656868	0.00116587
Sdf4	AppNL-G-F_WT	0.656387	1.02071e-06
Bola2	AppNL-G-F_WT	0.65633	0.0128881
Pfdn5	AppNL-G-F_WT	0.654598	0.0414361
Tnfsf9	AppNL-G-F_WT	0.654205	0.00308246
Cdk1	AppNL-G-F_WT	0.653014	2.05331e-06
Tank	AppNL-G-F_WT	0.652854	8.73928e-07
Kcnma1	AppNL-G-F_WT	0.652229	1.0292e-07
Slc36a4	AppNL-G-F_WT	0.652162	7.58223e-05
Egr2	AppNL-G-F_WT	0.651437	0.00079098
Dact1	AppNL-G-F_WT	0.650681	3.55533e-05
Synj2	AppNL-G-F_WT	0.650306	0.000113372
Uqcrh	AppNL-G-F_WT	0.650124	0.0326989
Tspan33	AppNL-G-F_WT	0.648935	6.03042e-08
Slc2a6	AppNL-G-F_WT	0.648174	0.000273166
Ercc6	AppNL-G-F_WT	0.645187	7.29188e-06
Msmo1	AppNL-G-F_WT	0.642478	4.81916e-05
Bambi	AppNL-G-F_WT	0.639316	0.00699589
Lrrc8b	AppNL-G-F_WT	0.638872	8.75582e-06
N4bp1	AppNL-G-F_WT	0.636713	3.40206e-05
Cox4i1	AppNL-G-F_WT	0.635982	0.00322669
Isg15	AppNL-G-F_WT	0.63324	0.00198403
Tent5c	AppNL-G-F_WT	0.63301	2.24514e-06
Cited4	AppNL-G-F_WT	0.632296	0.00237493
Speg	AppNL-G-F_WT	0.632061	2.64268e-08
Slamf7	AppNL-G-F_WT	0.632031	1.45774e-05
Iqsec1	AppNL-G-F_WT	0.631968	0.00119231
Npm1	AppNL-G-F_WT	0.631573	1.52319e-07
Slc38a6	AppNL-G-F_WT	0.629913	0.000114368
Eprs	AppNL-G-F_WT	0.629898	4.40585e-06
Rab20	AppNL-G-F_WT	0.628512	0.00174607
Wipf3	AppNL-G-F_WT	0.627843	0.00281055
St3gal1	AppNL-G-F_WT	0.627623	0.000839828
Chd4	AppNL-G-F_WT	0.627229	0.0100751
Enpp1	AppNL-G-F_WT	0.627162	5.66771e-06
Hmgn3	AppNL-G-F_WT	0.626699	1.64937e-07
Tmem160	AppNL-G-F_WT	0.62641	0.0195858
Hint1	AppNL-G-F_WT	0.626348	0.00206983
Tsc22d1	AppNL-G-F_WT	0.624533	0.0101776
Tspan5	AppNL-G-F_WT	0.624129	3.62108e-10
Ndufa2	AppNL-G-F_WT	0.623542	0.0466253
Aldh2	AppNL-G-F_WT	0.622477	0.0101286
Sgms1	AppNL-G-F_WT	0.622465	4.72073e-08
Milr1	AppNL-G-F_WT	0.621533	0.0102497
Chst10	AppNL-G-F_WT	0.620817	0.000747432
Dab2	AppNL-G-F_WT	0.619579	2.89834e-07
Kcnk9	AppNL-G-F_WT	0.618791	0.00580928
Eef1a1	AppNL-G-F_WT	0.618529	0.00251273
Hmgcs1	AppNL-G-F_WT	0.617316	2.78641e-05
Mthfs	AppNL-G-F_WT	0.615843	0.0161296
Slc41a2	AppNL-G-F_WT	0.614715	0.00446297
Tpd52	AppNL-G-F_WT	0.612727	0.000195636
Plpp1	AppNL-G-F_WT	0.612481	4.58581e-07
Cyth1	AppNL-G-F_WT	0.610932	0.00268357
Bri3bp	AppNL-G-F_WT	0.61086	3.54372e-05
Atp5mpl	AppNL-G-F_WT	0.610636	0.00471171
Atp6v0d2	AppNL-G-F_WT	0.608868	1.97226e-08
Dna2	AppNL-G-F_WT	0.608235	3.7907e-05
Prnp	AppNL-G-F_WT	0.607378	0.0141442
Phldb1	AppNL-G-F_WT	0.606188	0.000703241
Socs2	AppNL-G-F_WT	0.605607	0.00201096
Soat1	AppNL-G-F_WT	0.60324	2.37967e-06
Fuca1	AppNL-G-F_WT	0.602902	0.000446358
Treml2	AppNL-G-F_WT	0.601919	5.77331e-06
Calr	AppNL-G-F_WT	0.601054	1.41875e-05
Mbp	AppNL-G-F_WT	0.600667	0.00378097
Neat1	AppNL-G-F_WT	0.600033	0.000125181
Cox6c	AppNL-G-F_WT	0.599571	0.00129641
H2-M3	AppNL-G-F_WT	0.599395	0.00129957
Optn	AppNL-G-F_WT	0.59899	0.00227742
Vcl	AppNL-G-F_WT	0.598631	0.000904644
Cd28	AppNL-G-F_WT	0.598366	3.02867e-05
Tomm7	AppNL-G-F_WT	0.59756	0.0224081
Naca	AppNL-G-F_WT	0.597124	0.0157109
Mrgpre	AppNL-G-F_WT	0.596641	0.00188774
Osm	AppNL-G-F_WT	0.594287	0.00545193
Atox1	AppNL-G-F_WT	0.591262	0.0353628
Fam219a	AppNL-G-F_WT	0.588971	0.00013537
Dcbld2	AppNL-G-F_WT	0.588361	0.00108341
Mpeg1	AppNL-G-F_WT	0.588263	0.00048996
Gpx4	AppNL-G-F_WT	0.58826	0.0132559
Stx11	AppNL-G-F_WT	0.584642	0.0351213
Ttyh2	AppNL-G-F_WT	0.582125	0.000230064
Antxr2	AppNL-G-F_WT	0.580557	0.000677656
Grcc10	AppNL-G-F_WT	0.58049	0.0209353
Hip1	AppNL-G-F_WT	0.580074	6.74981e-07
Atp5j2	AppNL-G-F_WT	0.578813	0.0268451
Cdk14	AppNL-G-F_WT	0.575856	0.00326567
Slc25a13	AppNL-G-F_WT	0.575758	8.90513e-05
Fundc2	AppNL-G-F_WT	0.575476	0.0029734
Dpy19l4	AppNL-G-F_WT	0.574443	4.0175e-05
Nme2	AppNL-G-F_WT	0.572639	0.0126145
Nab2	AppNL-G-F_WT	0.571901	1.82284e-06
Ntng2	AppNL-G-F_WT	0.571655	0.011413
Cpeb1	AppNL-G-F_WT	0.571443	0.0418597
Gsap	AppNL-G-F_WT	0.571423	1.78818e-07
Glb1	AppNL-G-F_WT	0.570448	0.00623635
Insig1	AppNL-G-F_WT	0.570434	0.000107065
Pmvk	AppNL-G-F_WT	0.568378	0.00576122
Map3k8	AppNL-G-F_WT	0.568373	3.43244e-05
Eif3k	AppNL-G-F_WT	0.566196	0.0287421
Snhg6	AppNL-G-F_WT	0.565504	0.0484828
H2-Oa	AppNL-G-F_WT	0.565251	0.000191493
Ero1l	AppNL-G-F_WT	0.564208	0.0059749
Nrbf2	AppNL-G-F_WT	0.564114	0.000190019
Eea1	AppNL-G-F_WT	0.56331	0.000210709
Uqcr11	AppNL-G-F_WT	0.563206	0.00823672
Fnip2	AppNL-G-F_WT	0.56246	0.00326422
Eef1g	AppNL-G-F_WT	0.559718	0.012305
Galc	AppNL-G-F_WT	0.559438	1.1836e-05
Gramd1a	AppNL-G-F_WT	0.559359	0.000290551
Atp10a	AppNL-G-F_WT	0.559148	1.23003e-07
Cd300lf	AppNL-G-F_WT	0.558555	0.0139574
Robo2	AppNL-G-F_WT	0.558554	0.0355475
Eepd1	AppNL-G-F_WT	0.557192	5.01222e-05
Chchd10	AppNL-G-F_WT	0.556819	0.0328714
Spryd7	AppNL-G-F_WT	0.554773	0.0114942
Echs1	AppNL-G-F_WT	0.552496	0.0072643
Snrpg	AppNL-G-F_WT	0.55133	0.0118059
Ndufa13	AppNL-G-F_WT	0.550312	0.0138027
Creb3l2	AppNL-G-F_WT	0.550102	0.00344984
Cd44	AppNL-G-F_WT	0.548924	0.00686962
Asb11	AppNL-G-F_WT	0.546969	0.00260068
Aig1	AppNL-G-F_WT	0.545901	8.38629e-05
Tecpr1	AppNL-G-F_WT	0.544097	0.000139773
Gusb	AppNL-G-F_WT	0.543397	5.41809e-07
Pgrmc2	AppNL-G-F_WT	0.543303	0.000107118
Metrnl	AppNL-G-F_WT	0.543236	2.833e-06
Ldha	AppNL-G-F_WT	0.543016	0.0388456
Maged1	AppNL-G-F_WT	0.540271	0.00905545
Smpdl3a	AppNL-G-F_WT	0.5399	0.0196891
Itpkb	AppNL-G-F_WT	0.539708	0.00040684
P3h3	AppNL-G-F_WT	0.538541	0.000269238
Smco4	AppNL-G-F_WT	0.53692	3.03213e-06
Fdps	AppNL-G-F_WT	0.535905	0.0245975
Fndc3b	AppNL-G-F_WT	0.533128	0.0141816
Pgam1	AppNL-G-F_WT	0.532119	0.00884916
Mt2	AppNL-G-F_WT	0.531501	8.78536e-06
Rnf149	AppNL-G-F_WT	0.530151	0.0331524
Inpp5a	AppNL-G-F_WT	0.529974	1.90943e-09
Nfkb1	AppNL-G-F_WT	0.528615	0.0296238
Gyg	AppNL-G-F_WT	0.528614	0.000128965
Sdcbp	AppNL-G-F_WT	0.528168	0.0192463
Zfas1	AppNL-G-F_WT	0.527746	0.0264581
Zfand2a	AppNL-G-F_WT	0.525964	0.000706366
Tmem176a	AppNL-G-F_WT	0.525954	0.00904033
Nenf	AppNL-G-F_WT	0.525307	0.0259134
Atp1a1	AppNL-G-F_WT	0.523599	0.000555649
Socs6	AppNL-G-F_WT	0.522334	0.00254134
Mrc2	AppNL-G-F_WT	0.522137	0.00361448
Lacc1	AppNL-G-F_WT	0.52134	0.00211564
Plbd2	AppNL-G-F_WT	0.520748	0.0150145
Prdx1	AppNL-G-F_WT	0.52074	0.024071
Slc11a1	AppNL-G-F_WT	0.518828	0.0148766
Fem1b	AppNL-G-F_WT	0.518697	4.56186e-05
F3	AppNL-G-F_WT	0.51767	0.0337207
Selenom	AppNL-G-F_WT	0.51697	0.00153197
Cox6a1	AppNL-G-F_WT	0.516342	0.0487211
Uap1	AppNL-G-F_WT	0.515261	0.0176335
Idi1	AppNL-G-F_WT	0.515128	0.000934692
Anxa4	AppNL-G-F_WT	0.513102	0.0401255
Ehd1	AppNL-G-F_WT	0.513097	0.00015934
Gng5	AppNL-G-F_WT	0.513063	0.0298392
Rab11fip5	AppNL-G-F_WT	0.51302	0.00028932
Naglu	AppNL-G-F_WT	0.51278	0.0126915
Txn1	AppNL-G-F_WT	0.51237	0.0227016
Cdk18	AppNL-G-F_WT	0.512142	0.000103998
Erlec1	AppNL-G-F_WT	0.510894	0.00615475
Gltp	AppNL-G-F_WT	0.510416	0.000794117
Nrp2	AppNL-G-F_WT	0.509512	0.0232526
Alkbh2	AppNL-G-F_WT	0.507702	0.00740298
Mthfsl	AppNL-G-F_WT	0.507462	0.00848025
Bbx	AppNL-G-F_WT	0.505511	0.0214026
Atg7	AppNL-G-F_WT	0.501239	0.00096345
Klrb1b	AppNL-G-F_WT	0.499874	3.91542e-06
Cacul1	AppNL-G-F_WT	0.499505	0.0393418
Fgl2	AppNL-G-F_WT	0.497633	0.000757411
Mitf	AppNL-G-F_WT	0.495319	0.000189335
Myo9b	AppNL-G-F_WT	0.49252	4.15081e-08
Tmem256	AppNL-G-F_WT	0.490309	0.0303939
Cenpe	AppNL-G-F_WT	0.490006	0.000624765
Zmiz1os1	AppNL-G-F_WT	0.489444	0.00879647
Phlda3	AppNL-G-F_WT	0.488468	0.000526163
Ptprc	AppNL-G-F_WT	0.488251	0.0177469
Map3k20	AppNL-G-F_WT	0.486877	0.0169168
Os9	AppNL-G-F_WT	0.486001	3.79237e-06
Hs3st1	AppNL-G-F_WT	0.484134	2.27102e-05
Hspe1	AppNL-G-F_WT	0.483659	0.0256157
Srebf2	AppNL-G-F_WT	0.482775	0.00457516
Asap1	AppNL-G-F_WT	0.479676	0.0147442
Cdkn2a	AppNL-G-F_WT	0.4759	1.45342e-05
Anapc15	AppNL-G-F_WT	0.474912	0.0101582
Pebp1	AppNL-G-F_WT	0.474878	0.0108251
Pwwp2b	AppNL-G-F_WT	0.473069	0.000833237
Mvp	AppNL-G-F_WT	0.472972	0.00687988
Sp100	AppNL-G-F_WT	0.472606	0.00736975
Colgalt1	AppNL-G-F_WT	0.472331	0.00957355
Fam129b	AppNL-G-F_WT	0.471935	0.00594112
Pdgfa	AppNL-G-F_WT	0.47074	0.0212484
Eif4b	AppNL-G-F_WT	0.47053	8.0794e-07
Rnf144b	AppNL-G-F_WT	0.469945	0.00533868
Kcna3	AppNL-G-F_WT	0.469899	0.000124195
Lrmp	AppNL-G-F_WT	0.46981	0.0106366
Itsn1	AppNL-G-F_WT	0.468277	0.0126114
Tbc1d8	AppNL-G-F_WT	0.467387	0.0182386
Mcub	AppNL-G-F_WT	0.466221	0.000489552
Tgif1	AppNL-G-F_WT	0.463349	0.0372936
Anp32b	AppNL-G-F_WT	0.460411	0.000136069
Mospd2	AppNL-G-F_WT	0.46013	0.00644008
Megf9	AppNL-G-F_WT	0.459391	0.00105966
Stim2	AppNL-G-F_WT	0.458892	0.000177538
Peli2	AppNL-G-F_WT	0.458835	0.00746847
Eef2	AppNL-G-F_WT	0.458347	0.00320272
Slc38a10	AppNL-G-F_WT	0.458047	5.17937e-05
Rttn	AppNL-G-F_WT	0.457487	1.63015e-05
Otulin	AppNL-G-F_WT	0.45716	0.0214224
Ptgfrn	AppNL-G-F_WT	0.457105	0.0116682
Agap1	AppNL-G-F_WT	0.453625	0.00124049
Lat2	AppNL-G-F_WT	0.453471	0.0395842
Tgfbr2	AppNL-G-F_WT	0.453086	0.00710857
Txndc16	AppNL-G-F_WT	0.453083	0.00694272
Hvcn1	AppNL-G-F_WT	0.452764	0.0251884
Cd244a	AppNL-G-F_WT	0.449963	0.000140106
Rbpj	AppNL-G-F_WT	0.44828	0.0227691
Calm3	AppNL-G-F_WT	0.44778	0.00630462
Gpd2	AppNL-G-F_WT	0.44693	0.0322225
Dek	AppNL-G-F_WT	0.446298	0.0125988
Lrrc8c	AppNL-G-F_WT	0.444725	0.000351043
Ptpn12	AppNL-G-F_WT	0.443745	0.000874608
Fam129a	AppNL-G-F_WT	0.443078	0.0390033
Oasl2	AppNL-G-F_WT	0.442531	0.000989925
Masp1	AppNL-G-F_WT	0.441077	0.00788536
Scarb1	AppNL-G-F_WT	0.440011	0.00764984
Tmco3	AppNL-G-F_WT	0.439536	0.00241406
Tubb6	AppNL-G-F_WT	0.437293	0.0224163
Pick1	AppNL-G-F_WT	0.437218	0.00587756
Dync1li1	AppNL-G-F_WT	0.436437	0.00020028
Nucb1	AppNL-G-F_WT	0.435864	2.93825e-07
Aebp2	AppNL-G-F_WT	0.434575	0.0472445
Samd9l	AppNL-G-F_WT	0.434207	0.00144586
Ccdc88a	AppNL-G-F_WT	0.433984	0.00460759
Adora1	AppNL-G-F_WT	0.433882	0.000378763
Bag1	AppNL-G-F_WT	0.433465	0.0160659
AI506816	AppNL-G-F_WT	0.432177	0.00749526
Gaa	AppNL-G-F_WT	0.430135	0.0232575
Lipa	AppNL-G-F_WT	0.429623	0.00411736
Grn	AppNL-G-F_WT	0.42919	7.04751e-06
Rasgrp3	AppNL-G-F_WT	0.428812	0.0274785
Ctsa	AppNL-G-F_WT	0.42678	0.00798634
Zhx2	AppNL-G-F_WT	0.42525	0.00289732
Rhbdf2	AppNL-G-F_WT	0.424606	0.0253022
Pik3cb	AppNL-G-F_WT	0.424062	8.35793e-07
Clec1a	AppNL-G-F_WT	0.422541	0.000978156
Use1	AppNL-G-F_WT	0.418055	0.0267229
Gab3	AppNL-G-F_WT	0.417416	0.00380507
Cep112	AppNL-G-F_WT	0.417276	0.00209564
Pip5k1c	AppNL-G-F_WT	0.417145	0.00717162
Slc35e4	AppNL-G-F_WT	0.412742	0.0422805
Atp1b3	AppNL-G-F_WT	0.412336	4.44554e-08
Agtpbp1	AppNL-G-F_WT	0.410374	0.00099044
Gnas	AppNL-G-F_WT	0.410276	0.0305566
Gde1	AppNL-G-F_WT	0.409626	0.000154889
Fam174a	AppNL-G-F_WT	0.408668	0.0395431
Aopep	AppNL-G-F_WT	0.407655	0.00292202
Asph	AppNL-G-F_WT	0.405884	0.0390261
Mpp1	AppNL-G-F_WT	0.405046	0.0154947
Lamp1	AppNL-G-F_WT	0.40496	0.0245309
Airn	AppNL-G-F_WT	0.40346	0.0442099
Gramd3	AppNL-G-F_WT	0.403232	0.00624711
Elovl5	AppNL-G-F_WT	0.401594	0.000568246
Pdgfc	AppNL-G-F_WT	0.39932	0.00142295
Tafa2	AppNL-G-F_WT	0.396936	0.00786497
Alpk2	AppNL-G-F_WT	0.396111	0.0236574
Hat1	AppNL-G-F_WT	0.390819	0.00194445
Man2b1	AppNL-G-F_WT	0.389106	0.000403094
Tmem154	AppNL-G-F_WT	0.38777	0.00264188
Gfap	AppNL-G-F_WT	0.386814	0.000664436
Inf2	AppNL-G-F_WT	0.386637	0.00541802
Dubr	AppNL-G-F_WT	0.385743	0.0162695
Il12rb2	AppNL-G-F_WT	0.382919	0.00216984
Krr1	AppNL-G-F_WT	0.380315	0.0113373
Pvt1	AppNL-G-F_WT	0.377979	0.0100548
Atxn10	AppNL-G-F_WT	0.376293	0.0157394
Ctnnb1	AppNL-G-F_WT	0.373869	0.0025651
Dhx32	AppNL-G-F_WT	0.370551	0.00326073
C9orf72	AppNL-G-F_WT	0.370108	0.00118888
Sntb2	AppNL-G-F_WT	0.369407	0.0416738
Dgki	AppNL-G-F_WT	0.362642	0.0118475
Il1r1	AppNL-G-F_WT	0.362278	0.0174291
Prkag2	AppNL-G-F_WT	0.357622	0.0171571
Atp6v1c1	AppNL-G-F_WT	0.357256	2.09791e-05
Dyrk2	AppNL-G-F_WT	0.356247	0.0237843
Slc16a8	AppNL-G-F_WT	0.353056	5.29269e-05
Cadm4	AppNL-G-F_WT	0.352572	0.0211952
Olfr112	AppNL-G-F_WT	0.346355	0.000395445
Tnip2	AppNL-G-F_WT	0.345719	2.94806e-06
Tnip3	AppNL-G-F_WT	0.345592	0.00597107
Agpat4	AppNL-G-F_WT	0.345044	0.00778538
Carmil1	AppNL-G-F_WT	0.338389	0.0188562
Reps2	AppNL-G-F_WT	0.33812	0.00677431
Parvb	AppNL-G-F_WT	0.337984	0.00259884
Man2a1	AppNL-G-F_WT	0.337684	0.000387921
Lrrc8d	AppNL-G-F_WT	0.337466	0.00250793
Lpcat1	AppNL-G-F_WT	0.336249	0.00318602
Cd300lb	AppNL-G-F_WT	0.335856	0.0286837
Morrbid	AppNL-G-F_WT	0.335097	0.0322187
Rufy3	AppNL-G-F_WT	0.333309	0.0269805
Dtnbp1	AppNL-G-F_WT	0.331046	0.046463
Ydjc	AppNL-G-F_WT	0.329863	0.0288001
Susd6	AppNL-G-F_WT	0.326365	0.0171966
Ggct	AppNL-G-F_WT	0.318079	0.0456982
Sel1l3	AppNL-G-F_WT	0.309345	0.00411902
Fxyd6	AppNL-G-F_WT	0.309149	0.00252527
Klrb1c	AppNL-G-F_WT	0.309089	3.21127e-05
Rhof	AppNL-G-F_WT	0.307898	0.0365644
Hpcal1	AppNL-G-F_WT	0.301373	0.0226476
Cnn3	AppNL-G-F_WT	0.297686	0.0341793
Cdk6	AppNL-G-F_WT	0.293036	0.000778228
Cdk17	AppNL-G-F_WT	0.277744	0.0223814
Prkar1a	AppNL-G-F_WT	0.268063	0.00832089
Mfhas1	AppNL-G-F_WT	0.254883	0.047023
Gna13	AppNL-G-F_WT	0.253581	0.0205864
Ass1	AppNL-G-F_WT	0.234709	0.0328952
Abhd12	AppNL-G-F_WT	0.233621	0.00357621
Klrd1	AppNL-G-F_WT	-0.289664	0.00136715
Ptger3	AppNL-G-F_WT	-0.316289	0.00034414
Vsir	AppNL-G-F_WT	-0.348166	0.00422416
Usp2	AppNL-G-F_WT	-0.360629	0.0447609
Cyp4f13	AppNL-G-F_WT	-0.372391	0.0176327
Pou2f2	AppNL-G-F_WT	-0.384209	2.89517e-05
Hpgds	AppNL-G-F_WT	-0.386848	0.0259878
Ccdc162	AppNL-G-F_WT	-0.392199	0.020134
AV099323	AppNL-G-F_WT	-0.392381	0.0222151
Cttnbp2nl	AppNL-G-F_WT	-0.398839	0.0438463
Hrh2	AppNL-G-F_WT	-0.399069	0.0408632
Sash3	AppNL-G-F_WT	-0.402801	0.0122221
Msl3l2	AppNL-G-F_WT	-0.406862	0.0427652
Tifab	AppNL-G-F_WT	-0.416178	0.0424678
Plscr3	AppNL-G-F_WT	-0.420911	0.007381
Stard8	AppNL-G-F_WT	-0.422666	0.00122893
Zfp120	AppNL-G-F_WT	-0.422674	0.00319221
Mttp	AppNL-G-F_WT	-0.422996	0.0312924
Tppp	AppNL-G-F_WT	-0.430996	0.00743829
Zbtb7a	AppNL-G-F_WT	-0.434606	0.038476
Sla	AppNL-G-F_WT	-0.434671	0.00808412
Cdk5r1	AppNL-G-F_WT	-0.435492	0.0056063
Lgals9	AppNL-G-F_WT	-0.436063	3.15568e-05
Lrig3	AppNL-G-F_WT	-0.436848	0.04219
Mfap3	AppNL-G-F_WT	-0.437477	0.0319693
Gtf2h2	AppNL-G-F_WT	-0.438391	0.022387
Ppcdc	AppNL-G-F_WT	-0.439219	0.029453
Rasgrp4	AppNL-G-F_WT	-0.439224	0.00519578
Tia1	AppNL-G-F_WT	-0.442829	0.0183856
Trim17	AppNL-G-F_WT	-0.443129	0.00162686
Btbd3	AppNL-G-F_WT	-0.444791	0.00137441
Adgre1	AppNL-G-F_WT	-0.460043	1.4673e-06
Strada	AppNL-G-F_WT	-0.462136	0.000733378
Casp8	AppNL-G-F_WT	-0.462602	0.00472518
Rbmx	AppNL-G-F_WT	-0.463046	0.00728402
Pecam1	AppNL-G-F_WT	-0.465199	0.0203399
Calm2	AppNL-G-F_WT	-0.466131	0.0392341
Numb	AppNL-G-F_WT	-0.471433	0.0209618
Tal1	AppNL-G-F_WT	-0.479885	0.0129365
Arhgap27	AppNL-G-F_WT	-0.479964	0.00717154
Cfap45	AppNL-G-F_WT	-0.481002	0.00416982
Prpsap2	AppNL-G-F_WT	-0.481899	0.00593873
Itpripl1	AppNL-G-F_WT	-0.48288	0.0061524
Rgl1	AppNL-G-F_WT	-0.483902	0.0227627
Pot1b	AppNL-G-F_WT	-0.48486	0.0156002
Senp8	AppNL-G-F_WT	-0.486807	0.0284055
Slc25a45	AppNL-G-F_WT	-0.490034	8.65562e-05
Sh2b3	AppNL-G-F_WT	-0.491769	0.00576027
Lyl1	AppNL-G-F_WT	-0.492667	0.0406206
Usp21	AppNL-G-F_WT	-0.495513	0.0381245
Nova1	AppNL-G-F_WT	-0.496382	0.0240776
Rab3il1	AppNL-G-F_WT	-0.496553	0.0275313
Scamp2	AppNL-G-F_WT	-0.498302	0.00111274
Gpr160	AppNL-G-F_WT	-0.499787	2.2488e-05
Xrcc5	AppNL-G-F_WT	-0.501925	0.0032879
Efnb1	AppNL-G-F_WT	-0.50445	0.0283532
Commd8	AppNL-G-F_WT	-0.505849	0.0117703
Sqor	AppNL-G-F_WT	-0.509123	0.0356538
Bcl9l	AppNL-G-F_WT	-0.509907	0.0106581
Camk2d	AppNL-G-F_WT	-0.511578	0.000400666
Jpx	AppNL-G-F_WT	-0.513654	0.00335639
Phyhd1	AppNL-G-F_WT	-0.514628	0.00423072
B4galt4	AppNL-G-F_WT	-0.515708	0.0325445
Csad	AppNL-G-F_WT	-0.517888	0.0168207
Dok3	AppNL-G-F_WT	-0.518208	5.30737e-05
Myom1	AppNL-G-F_WT	-0.518579	0.00378665
Cmtm8	AppNL-G-F_WT	-0.518605	9.06729e-05
Rab39	AppNL-G-F_WT	-0.519113	1.06238e-05
Ptgs1	AppNL-G-F_WT	-0.520833	5.21568e-05
Cd33	AppNL-G-F_WT	-0.52117	6.77965e-05
Calcrl	AppNL-G-F_WT	-0.522029	0.00759694
Iqch	AppNL-G-F_WT	-0.527787	0.000175081
Tef	AppNL-G-F_WT	-0.529303	0.000988098
Etv1	AppNL-G-F_WT	-0.535078	0.0034057
Hist1h2ae	AppNL-G-F_WT	-0.535277	0.000262394
Ralgps2	AppNL-G-F_WT	-0.536988	0.0256686
Lrba	AppNL-G-F_WT	-0.539995	3.43227e-05
Bid	AppNL-G-F_WT	-0.542701	8.31662e-05
Kcnip3	AppNL-G-F_WT	-0.545619	0.000698026
Cry1	AppNL-G-F_WT	-0.549028	0.0276411
Slc16a6	AppNL-G-F_WT	-0.55139	0.00684906
Klf3	AppNL-G-F_WT	-0.551712	2.67325e-05
Atp6v0a2	AppNL-G-F_WT	-0.552741	0.00823918
Plod1	AppNL-G-F_WT	-0.555014	7.93912e-05
Arhgef40	AppNL-G-F_WT	-0.555758	0.00932742
Tnfrsf13b	AppNL-G-F_WT	-0.556203	8.83273e-06
Abcb4	AppNL-G-F_WT	-0.558486	0.0100013
Synpo	AppNL-G-F_WT	-0.558968	0.000796212
Ddit3	AppNL-G-F_WT	-0.559421	0.0275971
Lfng	AppNL-G-F_WT	-0.560556	0.018751
Snph	AppNL-G-F_WT	-0.561287	0.00714857
Slc5a10	AppNL-G-F_WT	-0.561492	0.000258505
Tmem273	AppNL-G-F_WT	-0.565333	0.00241293
Pde4d	AppNL-G-F_WT	-0.568931	0.000293404
Etv5	AppNL-G-F_WT	-0.56936	0.000415288
Rhobtb1	AppNL-G-F_WT	-0.569595	0.0223029
Klhl23	AppNL-G-F_WT	-0.569854	0.000466356
Snn	AppNL-G-F_WT	-0.571251	0.000552831
Fer	AppNL-G-F_WT	-0.571754	0.0399315
Tmem173	AppNL-G-F_WT	-0.571814	0.000206705
Nhsl2	AppNL-G-F_WT	-0.573943	0.0106428
Cep68	AppNL-G-F_WT	-0.574061	0.0256263
Arhgap4	AppNL-G-F_WT	-0.576238	0.00279526
Mir17hg	AppNL-G-F_WT	-0.577508	0.00983431
Epha2	AppNL-G-F_WT	-0.577653	0.000322309
Lrrc25	AppNL-G-F_WT	-0.577967	0.00142009
P2ry10b	AppNL-G-F_WT	-0.57805	0.000455361
Ggt5	AppNL-G-F_WT	-0.578801	6.87733e-06
Cib1	AppNL-G-F_WT	-0.579292	0.0326829
Arid3b	AppNL-G-F_WT	-0.579815	0.00259944
Dhrs11	AppNL-G-F_WT	-0.583056	9.32833e-06
Trp53i11	AppNL-G-F_WT	-0.585851	0.000128737
Scamp5	AppNL-G-F_WT	-0.588459	0.000214191
Tk2	AppNL-G-F_WT	-0.589921	0.00301912
Cirbp	AppNL-G-F_WT	-0.592778	0.0147302
Olfml2b	AppNL-G-F_WT	-0.595147	0.00952957
Wdr44	AppNL-G-F_WT	-0.595214	0.0299662
Mgll	AppNL-G-F_WT	-0.59559	5.95521e-05
Inka1	AppNL-G-F_WT	-0.597612	0.0212837
Cmtm7	AppNL-G-F_WT	-0.600045	0.0410298
Nrm	AppNL-G-F_WT	-0.601855	4.26719e-05
Unc93b1	AppNL-G-F_WT	-0.602956	0.00139631
Cd164	AppNL-G-F_WT	-0.604099	0.00564793
Kctd12	AppNL-G-F_WT	-0.605468	0.0180418
Tgfbrap1	AppNL-G-F_WT	-0.610989	0.000124989
Chst7	AppNL-G-F_WT	-0.614971	3.90509e-06
Nr4a1	AppNL-G-F_WT	-0.617424	0.0288172
Aars	AppNL-G-F_WT	-0.620523	0.0123684
Slco4a1	AppNL-G-F_WT	-0.620865	0.0100724
Mir142hg	AppNL-G-F_WT	-0.621446	0.0200452
Slamf1	AppNL-G-F_WT	-0.621495	0.00431436
Lpar6	AppNL-G-F_WT	-0.621654	0.000108452
Tob2	AppNL-G-F_WT	-0.622064	0.0426414
Srsf7	AppNL-G-F_WT	-0.622703	0.0049877
Bin2	AppNL-G-F_WT	-0.625747	0.000323009
Lpcat2	AppNL-G-F_WT	-0.625877	0.000795877
Idh2	AppNL-G-F_WT	-0.626541	0.000218138
Ralgps1	AppNL-G-F_WT	-0.628181	0.0031226
Dusp7	AppNL-G-F_WT	-0.629984	0.000478458
Dapp1	AppNL-G-F_WT	-0.63026	0.00757313
Mpi	AppNL-G-F_WT	-0.630651	0.0344915
Pmepa1	AppNL-G-F_WT	-0.631138	0.000257196
Zfp691	AppNL-G-F_WT	-0.632545	1.27059e-06
Cryba4	AppNL-G-F_WT	-0.633093	0.0275747
Ctnnd2	AppNL-G-F_WT	-0.635491	0.000273622
Hsph1	AppNL-G-F_WT	-0.635667	0.0244338
Eef2k	AppNL-G-F_WT	-0.637078	0.000277784
Slc2a5	AppNL-G-F_WT	-0.639638	5.42455e-05
Sox4	AppNL-G-F_WT	-0.641884	0.0102254
Dlc1	AppNL-G-F_WT	-0.642297	0.0399
Chsy1	AppNL-G-F_WT	-0.644434	0.0101146
Clec4a2	AppNL-G-F_WT	-0.645314	0.0383636
Epn2	AppNL-G-F_WT	-0.650614	3.88177e-05
P2ry12	AppNL-G-F_WT	-0.650683	0.00127272
Lrrc3	AppNL-G-F_WT	-0.651008	2.93755e-09
Ifitm10	AppNL-G-F_WT	-0.655753	0.000144842
Tcf7l2	AppNL-G-F_WT	-0.656448	0.00569192
Il7r	AppNL-G-F_WT	-0.657641	1.70272e-11
Tmem52	AppNL-G-F_WT	-0.658866	0.000478036
St3gal5	AppNL-G-F_WT	-0.660071	8.37812e-05
Cdh23	AppNL-G-F_WT	-0.661677	0.00218727
Cnot3	AppNL-G-F_WT	-0.663621	0.0116458
Med12l	AppNL-G-F_WT	-0.663992	0.0130546
Nhs	AppNL-G-F_WT	-0.664616	0.00146709
Nr6a1os	AppNL-G-F_WT	-0.666825	0.00581356
Tmem100	AppNL-G-F_WT	-0.667109	0.0193611
Sipa1	AppNL-G-F_WT	-0.668177	6.25771e-06
P2ry13	AppNL-G-F_WT	-0.669686	3.42292e-07
Fam110a	AppNL-G-F_WT	-0.671338	6.56026e-07
Siglece	AppNL-G-F_WT	-0.6749	2.97282e-10
Lpxn	AppNL-G-F_WT	-0.67505	0.0155188
Abcg3	AppNL-G-F_WT	-0.675109	6.31095e-05
Gp9	AppNL-G-F_WT	-0.679066	8.59157e-08
Tjp1	AppNL-G-F_WT	-0.680905	0.0312959
Garnl3	AppNL-G-F_WT	-0.683266	3.65329e-06
Tmem119	AppNL-G-F_WT	-0.684571	0.000183353
Zfp869	AppNL-G-F_WT	-0.684604	0.00317394
Clk1	AppNL-G-F_WT	-0.684859	0.0115005
Rhoh	AppNL-G-F_WT	-0.684918	1.27382e-05
Klf7	AppNL-G-F_WT	-0.6881	2.07409e-05
Fgd2	AppNL-G-F_WT	-0.689531	4.39189e-05
Rapgef5	AppNL-G-F_WT	-0.691668	0.0154228
Egr3	AppNL-G-F_WT	-0.693735	0.00183678
Srsf2	AppNL-G-F_WT	-0.694637	6.64999e-05
Dock10	AppNL-G-F_WT	-0.696404	0.0014057
Adgrg1	AppNL-G-F_WT	-0.696728	8.89571e-06
Srgap2	AppNL-G-F_WT	-0.699095	0.0329354
Asb2	AppNL-G-F_WT	-0.699177	7.94906e-08
Tm6sf1	AppNL-G-F_WT	-0.69931	0.000114908
Ms4a6d	AppNL-G-F_WT	-0.700254	3.39517e-05
Col6a3	AppNL-G-F_WT	-0.700286	0.000650433
Ctc1	AppNL-G-F_WT	-0.700763	4.6182e-06
Cysltr1	AppNL-G-F_WT	-0.701098	5.11295e-07
Rtn1	AppNL-G-F_WT	-0.702246	0.0415498
Tmem204	AppNL-G-F_WT	-0.702689	2.14254e-09
Fhad1	AppNL-G-F_WT	-0.702976	4.45726e-05
Col27a1	AppNL-G-F_WT	-0.705949	3.3374e-05
Gal3st4	AppNL-G-F_WT	-0.708098	5.40332e-05
Pnp	AppNL-G-F_WT	-0.710664	0.00301006
Impact	AppNL-G-F_WT	-0.710815	0.0453125
Armc3	AppNL-G-F_WT	-0.712212	0.000141986
Cmtm6	AppNL-G-F_WT	-0.712824	1.62108e-05
Setbp1	AppNL-G-F_WT	-0.713136	3.62331e-05
Ifngr1	AppNL-G-F_WT	-0.713899	1.27575e-05
Kcnk12	AppNL-G-F_WT	-0.716537	1.89929e-08
Slc39a12	AppNL-G-F_WT	-0.720901	2.90218e-08
Mat2a	AppNL-G-F_WT	-0.722313	3.58471e-06
Vav2	AppNL-G-F_WT	-0.724491	0.0114199
March1	AppNL-G-F_WT	-0.725919	0.00543747
Chd9	AppNL-G-F_WT	-0.729271	0.00682715
Serinc3	AppNL-G-F_WT	-0.731251	9.63282e-05
Fcrl1	AppNL-G-F_WT	-0.739495	6.06135e-10
Cebpd	AppNL-G-F_WT	-0.740971	2.64475e-06
Arhgap22	AppNL-G-F_WT	-0.743503	0.00480022
Ophn1	AppNL-G-F_WT	-0.745957	0.0144531
Klk8	AppNL-G-F_WT	-0.74605	0.00285327
Ms4a6b	AppNL-G-F_WT	-0.748425	0.0413881
Actn1	AppNL-G-F_WT	-0.75116	1.12816e-08
Abhd15	AppNL-G-F_WT	-0.757166	8.70467e-09
Trp53cor1	AppNL-G-F_WT	-0.75803	0.00178995
Pld1	AppNL-G-F_WT	-0.758041	1.87249e-05
Agmo	AppNL-G-F_WT	-0.76151	0.00682482
Fhit	AppNL-G-F_WT	-0.762365	0.034943
Snta1	AppNL-G-F_WT	-0.762775	6.01917e-08
Chst8	AppNL-G-F_WT	-0.763511	1.91574e-05
Prkab1	AppNL-G-F_WT	-0.763771	1.22002e-05
Susd3	AppNL-G-F_WT	-0.768919	5.92089e-06
Pld4	AppNL-G-F_WT	-0.769444	0.00028981
Glul	AppNL-G-F_WT	-0.78102	6.67146e-07
Ltc4s	AppNL-G-F_WT	-0.78476	0.0227447
Dnajb1	AppNL-G-F_WT	-0.786599	1.17185e-05
Zfhx3	AppNL-G-F_WT	-0.793779	0.00051276
Fchsd2	AppNL-G-F_WT	-0.794309	6.81917e-06
Zfp710	AppNL-G-F_WT	-0.795162	0.0010609
Dip2b	AppNL-G-F_WT	-0.795374	0.000756
Plxna4	AppNL-G-F_WT	-0.798394	0.013723
Gna15	AppNL-G-F_WT	-0.801968	0.000753622
Pid1	AppNL-G-F_WT	-0.802101	0.00303982
Pdlim5	AppNL-G-F_WT	-0.802541	0.0100906
Mtss1	AppNL-G-F_WT	-0.803465	1.29654e-05
Ivns1abp	AppNL-G-F_WT	-0.805986	1.03887e-08
Slc40a1	AppNL-G-F_WT	-0.81009	5.47389e-05
Hlf	AppNL-G-F_WT	-0.810641	0.000140746
Nos1ap	AppNL-G-F_WT	-0.811529	0.00159452
Adrb2	AppNL-G-F_WT	-0.812313	6.86457e-08
Tspan18	AppNL-G-F_WT	-0.813745	0.0191496
Tsc22d4	AppNL-G-F_WT	-0.816804	0.0207199
Sema4b	AppNL-G-F_WT	-0.822364	0.0121531
Pdlim4	AppNL-G-F_WT	-0.826596	3.32708e-08
Gfm2	AppNL-G-F_WT	-0.832142	0.00340968
Dock4	AppNL-G-F_WT	-0.833809	0.00102208
Ckb	AppNL-G-F_WT	-0.835548	0.000144083
Grap	AppNL-G-F_WT	-0.836329	0.0010199
Frmd4a	AppNL-G-F_WT	-0.850537	7.95951e-05
BC035044	AppNL-G-F_WT	-0.85176	3.72022e-12
Txnip	AppNL-G-F_WT	-0.852516	0.000176486
Ntpcr	AppNL-G-F_WT	-0.868113	2.8424e-07
Camk2n1	AppNL-G-F_WT	-0.873391	0.000409735
Tle4	AppNL-G-F_WT	-0.877661	1.421e-06
Nsun6	AppNL-G-F_WT	-0.882225	3.02691e-11
Arrdc3	AppNL-G-F_WT	-0.884371	7.80294e-05
Khdrbs3	AppNL-G-F_WT	-0.890441	4.3602e-10
Adcy8	AppNL-G-F_WT	-0.890708	0.0181978
Tpst2	AppNL-G-F_WT	-0.893455	1.02171e-10
Tmem44	AppNL-G-F_WT	-0.897655	4.12653e-08
Stab1	AppNL-G-F_WT	-0.89856	3.6817e-09
Alox5ap	AppNL-G-F_WT	-0.898646	0.000131181
Prkca	AppNL-G-F_WT	-0.90173	0.00219174
Ggta1	AppNL-G-F_WT	-0.902617	1.68623e-14
Gimap6	AppNL-G-F_WT	-0.906156	6.16906e-07
Gbp7	AppNL-G-F_WT	-0.906165	2.47224e-06
Gab1	AppNL-G-F_WT	-0.909753	5.02867e-05
Maf	AppNL-G-F_WT	-0.91661	7.44892e-05
Otulinl	AppNL-G-F_WT	-0.972533	4.04596e-16
Ccr5	AppNL-G-F_WT	-0.979822	5.47005e-12
Selplg	AppNL-G-F_WT	-0.989945	3.57532e-13
Serpinf1	AppNL-G-F_WT	-0.991228	0.00796636
Cacnb2	AppNL-G-F_WT	-0.992007	9.91333e-05
Itga9	AppNL-G-F_WT	-1.00022	3.46968e-10
Bank1	AppNL-G-F_WT	-1.00052	4.77899e-09
Upk1b	AppNL-G-F_WT	-1.02026	2.20269e-17
Pik3r1	AppNL-G-F_WT	-1.03379	1.86814e-06
Ecscr	AppNL-G-F_WT	-1.04416	0.000106546
Lst1	AppNL-G-F_WT	-1.09903	1.30545e-07
Cass4	AppNL-G-F_WT	-1.10583	9.19969e-12
Klf2	AppNL-G-F_WT	-1.13166	5.15674e-05
Tsc22d3	AppNL-G-F_WT	-1.1592	1.14489e-19
Crybb1	AppNL-G-F_WT	-1.15959	3.47391e-11
Clec4a3	AppNL-G-F_WT	-1.17025	5.90295e-19
Ccl2	AppNL-G-F_WT	-1.26744	3.86948e-15
Hspa1a	AppNL-G-F_WT	-2.27467	9.03798e-07

## Sheet: Table 1I - DEG in MG TBI 
genes	permutation	FC	p
Spp1	CCI_Sham	4.38852	6.72263e-08
Apoe	CCI_Sham	4.31727	2.14206e-22
Apoc1	CCI_Sham	1.85719	1.00544e-10
Stmn1	CCI_Sham	1.69531	0.00131108
Lgals3	CCI_Sham	1.65168	0.000966067
Top2a	CCI_Sham	1.2728	6.66605e-09
Hist1h1b	CCI_Sham	1.25368	6.84413e-11
Lyz2	CCI_Sham	1.2229	2.08919e-08
Birc5	CCI_Sham	1.18661	0.0251153
Tspo	CCI_Sham	1.12914	1.31755e-15
Cd52	CCI_Sham	1.0817	1.53983e-06
Cd63	CCI_Sham	1.07148	5.472e-08
Wfdc17	CCI_Sham	1.00002	0.000101523
Fxyd5	CCI_Sham	0.987873	0.00814963
Emp3	CCI_Sham	0.965396	1.00599e-09
Nme2	CCI_Sham	0.959708	2.5298e-10
H2afz	CCI_Sham	0.955215	4.89392e-08
Nme1	CCI_Sham	0.949604	3.09536e-11
Capg	CCI_Sham	0.944592	1.31624e-14
Cd72	CCI_Sham	0.935791	4.83223e-15
Sash1	CCI_Sham	0.934692	9.60709e-14
Plin2	CCI_Sham	0.907891	1.28048e-08
Selenoh	CCI_Sham	0.902322	3.88461e-10
Mif	CCI_Sham	0.902138	2.23689e-12
Tubb5	CCI_Sham	0.885026	9.50334e-07
Tubb4b	CCI_Sham	0.878481	5.12238e-07
Cdk1	CCI_Sham	0.87619	4.86304e-19
Gapdh	CCI_Sham	0.8434	5.66146e-05
Txn1	CCI_Sham	0.838754	2.89532e-13
Prdx4	CCI_Sham	0.836059	6.93281e-07
Hist1h2bc	CCI_Sham	0.827173	1.49261e-09
Ctsb	CCI_Sham	0.819612	0.021028
Hint1	CCI_Sham	0.818931	9.77642e-07
Sec61b	CCI_Sham	0.797232	1.01302e-06
Cox6c	CCI_Sham	0.778754	0.000316902
Ssr4	CCI_Sham	0.76587	1.79631e-06
Psat1	CCI_Sham	0.750004	4.36925e-12
Ifitm3	CCI_Sham	0.742088	0.0119675
Atp5j2	CCI_Sham	0.736685	9.19353e-05
Bst2	CCI_Sham	0.733361	4.80832e-06
Cks1b	CCI_Sham	0.733329	9.47345e-10
Prc1	CCI_Sham	0.731591	0.00392862
Ndufc1	CCI_Sham	0.730229	4.09998e-08
H2afj	CCI_Sham	0.72897	2.58418e-06
Slfn5	CCI_Sham	0.727448	0.000158508
Dab2	CCI_Sham	0.724999	6.5976e-09
Selenow	CCI_Sham	0.720041	1.27471e-07
Tmem256	CCI_Sham	0.719264	0.00025001
Ndufs5	CCI_Sham	0.717277	3.47451e-06
Ran	CCI_Sham	0.713902	1.89394e-05
Syngr1	CCI_Sham	0.7071	3.12287e-05
Axl	CCI_Sham	0.704027	3.38427e-06
Tcim	CCI_Sham	0.7025	2.74307e-08
Ndufa4	CCI_Sham	0.700468	0.000176957
Uqcrq	CCI_Sham	0.700163	2.23714e-06
Cst7	CCI_Sham	0.699459	3.15465e-08
Uqcr10	CCI_Sham	0.697637	0.000190392
Cenpe	CCI_Sham	0.693158	2.37254e-12
Cstb	CCI_Sham	0.687716	3.85051e-07
Calm3	CCI_Sham	0.68099	3.88105e-05
Cdca8	CCI_Sham	0.679217	0.0281122
Pkm	CCI_Sham	0.677278	0.00146377
Bola2	CCI_Sham	0.676796	0.00215926
Cox5a	CCI_Sham	0.673222	1.46706e-05
Sdf2l1	CCI_Sham	0.671249	0.000898469
Atp5o	CCI_Sham	0.667038	2.02243e-05
Atp5j	CCI_Sham	0.665923	0.000478128
Ndufb8	CCI_Sham	0.661192	1.24874e-06
Prdx1	CCI_Sham	0.653985	5.07193e-05
Mrpl33	CCI_Sham	0.650532	1.06662e-05
Cpd	CCI_Sham	0.647845	0.00856038
Nceh1	CCI_Sham	0.646685	0.000101554
Ndufb9	CCI_Sham	0.638816	0.000187527
Cox6b1	CCI_Sham	0.632255	0.000198816
Lgals3bp	CCI_Sham	0.627208	0.0117362
Pycard	CCI_Sham	0.623768	0.00449868
Serf2	CCI_Sham	0.622486	0.0238373
Ndufa13	CCI_Sham	0.621718	0.0207317
Cox4i1	CCI_Sham	0.617793	0.0197472
Irf7	CCI_Sham	0.612003	0.000895857
Atpif1	CCI_Sham	0.610404	0.000852312
Uqcr11	CCI_Sham	0.609103	0.0349758
Bag1	CCI_Sham	0.603274	0.000555087
Atp5g1	CCI_Sham	0.602701	0.000206124
Cenpx	CCI_Sham	0.598892	2.9337e-05
Smc2	CCI_Sham	0.597865	1.06558e-07
Cox7b	CCI_Sham	0.597288	9.56986e-05
Ndufb11	CCI_Sham	0.596913	0.0153277
Tpx2	CCI_Sham	0.593024	2.52783e-12
Atp5h	CCI_Sham	0.591469	0.0475622
Cox7a2	CCI_Sham	0.589946	0.0134391
Timm13	CCI_Sham	0.589803	0.0119868
Fundc2	CCI_Sham	0.588684	0.00066178
Cox6a1	CCI_Sham	0.588057	0.00106476
Ndufa2	CCI_Sham	0.586811	0.0428635
Atp5l	CCI_Sham	0.584605	0.0043782
Pebp1	CCI_Sham	0.582656	0.0083396
Uqcc2	CCI_Sham	0.581436	0.00133843
Atp5mpl	CCI_Sham	0.572137	0.0103641
Anxa2	CCI_Sham	0.571445	2.80328e-09
Ranbp1	CCI_Sham	0.570923	0.00117818
Snrpd2	CCI_Sham	0.559036	0.00135345
Cdkn3	CCI_Sham	0.556638	4.44775e-08
S100a13	CCI_Sham	0.555887	0.00792952
Mrps14	CCI_Sham	0.554898	0.000668907
Etfb	CCI_Sham	0.55071	0.00181605
Dkk2	CCI_Sham	0.547056	0.00241068
Krtcap2	CCI_Sham	0.545586	0.0485787
Myl6	CCI_Sham	0.543517	0.0497711
Msr1	CCI_Sham	0.542589	3.08383e-07
Spc24	CCI_Sham	0.541077	6.73768e-12
Ctla2b	CCI_Sham	0.538709	0.00391429
Myo5a	CCI_Sham	0.536656	0.0031203
Lmnb1	CCI_Sham	0.532527	0.0167308
Diaph3	CCI_Sham	0.531709	1.83259e-08
Nusap1	CCI_Sham	0.526823	1.14128e-07
Dctpp1	CCI_Sham	0.526532	0.00101205
Hspe1	CCI_Sham	0.521722	0.0478743
Tyms	CCI_Sham	0.518751	1.79095e-05
Ndufb2	CCI_Sham	0.517513	0.00944696
Cdc20	CCI_Sham	0.509058	9.5308e-07
Tbcb	CCI_Sham	0.508583	0.0473757
Apoc4	CCI_Sham	0.507086	0.0232774
Timp2	CCI_Sham	0.499031	0.0208408
Racgap1	CCI_Sham	0.487176	2.09195e-07
Mcm6	CCI_Sham	0.470621	0.000244814
Rap2b	CCI_Sham	0.436344	0.0136216
Hells	CCI_Sham	0.436219	3.14959e-05
Ms4a7	CCI_Sham	0.435421	3.71402e-07
Cxcl14	CCI_Sham	0.435069	0.000584097
Tk1	CCI_Sham	0.41716	1.99829e-07
Igf1	CCI_Sham	0.412022	0.000570174
Knl1	CCI_Sham	0.408944	9.90719e-05
Apoc2	CCI_Sham	0.405341	8.6068e-07
Ctsl	CCI_Sham	0.393291	0.0239128
Dnajc9	CCI_Sham	0.390109	0.00928419
Alcam	CCI_Sham	0.389487	0.0476095
Chst2	CCI_Sham	0.385468	0.0131864
Cd5l	CCI_Sham	0.378529	1.48545e-07
Mcm5	CCI_Sham	0.366999	0.00615712
Tacc3	CCI_Sham	0.364232	0.0279281
E2f1	CCI_Sham	0.361983	2.92848e-05
Ch25h	CCI_Sham	0.360532	0.00038282
Cela1	CCI_Sham	0.35998	0.00188368
Knstrn	CCI_Sham	0.353338	0.0183881
Atp1a3	CCI_Sham	0.346657	0.0347864
Slc2a6	CCI_Sham	0.340704	0.00365203
Zbp1	CCI_Sham	0.333985	0.0189099
Spc25	CCI_Sham	0.329606	0.00237263
Dlgap5	CCI_Sham	0.325596	0.00186063
Uhrf1	CCI_Sham	0.32333	4.63315e-05
Rrm2	CCI_Sham	0.31846	0.00068896
Aurkb	CCI_Sham	0.312083	0.0013265
Brip1	CCI_Sham	0.306161	0.00486732
Mis18bp1	CCI_Sham	0.303857	0.000152022
Cenpw	CCI_Sham	0.301379	0.0221904
Cep55	CCI_Sham	0.297324	0.00175067
Plk1	CCI_Sham	0.279673	0.000882604
Nuf2	CCI_Sham	0.270532	0.0182952
Shcbp1	CCI_Sham	0.264662	0.0151114
Cenpm	CCI_Sham	0.255306	0.0223044
Chaf1b	CCI_Sham	0.251617	0.0117544
Cenph	CCI_Sham	0.249292	0.0097568
Hist1h2bm	CCI_Sham	0.246962	0.0228502
Dtl	CCI_Sham	0.242351	0.00301194
Kif4	CCI_Sham	0.230881	0.00498198
Esco2	CCI_Sham	0.2267	0.0295328
Hist1h2an	CCI_Sham	0.214134	0.0179538
Vsir	CCI_Sham	-0.427683	0.0168517
Dusp18	CCI_Sham	-0.458453	0.0241636
Gimap6	CCI_Sham	-0.514479	0.00886025
Ccnd1	CCI_Sham	-0.560334	0.000164234
Gpr183	CCI_Sham	-0.601796	0.00199103
Cass4	CCI_Sham	-0.674468	0.00198671
Fosb	CCI_Sham	-0.785478	0.00255827
Ptpro	CCI_Sham	-0.7918	0.000292361
Socs3	CCI_Sham	-0.841963	0.00121741
Fos	CCI_Sham	-1.01627	0.00156024

## Sheet: Table 1J - DEG in MG TgN3R182C 
genes	permutation	FC	p
Hist1h1e	TgN3R182C_WT	1.58537	0.00383374
Il31ra	TgN3R182C_WT	1.29737	7.06318e-13
Btaf1	TgN3R182C_WT	1.13402	6.31795e-08
Ccl12	TgN3R182C_WT	1.07178	1.4134e-05
Dusp2	TgN3R182C_WT	1.0616	0.000100979
Ccl2	TgN3R182C_WT	1.02573	1.2555e-13
Ccl7	TgN3R182C_WT	0.916513	0.00261638
Cdkn1a	TgN3R182C_WT	0.896771	2.88178e-07
Trmt10a	TgN3R182C_WT	0.865804	2.95226e-05
Hsp90ab1	TgN3R182C_WT	0.856853	0.0142278
Gt(ROSA)26Sor	TgN3R182C_WT	0.843534	0.00751
Maff	TgN3R182C_WT	0.832837	9.41014e-06
Klf4	TgN3R182C_WT	0.802433	0.00175365
Dnajb4	TgN3R182C_WT	0.801831	0.00362695
Mcl1	TgN3R182C_WT	0.800527	0.0089614
Ccl3	TgN3R182C_WT	0.781655	0.00666892
Sertad1	TgN3R182C_WT	0.778387	0.0264331
Pde4b	TgN3R182C_WT	0.761766	0.0260488
Nfkbiz	TgN3R182C_WT	0.755842	0.0195726
Ccnyl1	TgN3R182C_WT	0.749316	0.0158003
Egr3	TgN3R182C_WT	0.744707	0.021252
Taf7	TgN3R182C_WT	0.736174	0.0124408
Meig1	TgN3R182C_WT	0.731863	2.6276e-05
Brd2	TgN3R182C_WT	0.715835	1.35211e-05
Nlrp3	TgN3R182C_WT	0.71192	0.00027805
Rel	TgN3R182C_WT	0.704568	0.0395058
Tomt	TgN3R182C_WT	0.700043	1.47094e-05
Ddx21	TgN3R182C_WT	0.693923	0.00327071
Map3k8	TgN3R182C_WT	0.688726	0.00173149
Arf4os	TgN3R182C_WT	0.686935	0.00173614
Egr2	TgN3R182C_WT	0.684022	3.73599e-05
Ifi207	TgN3R182C_WT	0.678667	1.5494e-08
Taf13	TgN3R182C_WT	0.667266	0.0211123
Serinc4	TgN3R182C_WT	0.643461	0.000197051
Ifi27l2a	TgN3R182C_WT	0.642849	6.25606e-05
Hist1h3e	TgN3R182C_WT	0.642488	0.00960512
Jmjd6	TgN3R182C_WT	0.638758	0.000698562
Ppp1r15a	TgN3R182C_WT	0.638027	0.0071235
Gdap2	TgN3R182C_WT	0.635454	0.0298883
Dnajb9	TgN3R182C_WT	0.627796	0.000131306
Slfn2	TgN3R182C_WT	0.627228	3.36511e-07
Ripk1	TgN3R182C_WT	0.626415	0.0115692
Kdm6a	TgN3R182C_WT	0.618199	0.0186386
Pcna	TgN3R182C_WT	0.61113	2.60761e-10
Gem	TgN3R182C_WT	0.608193	0.000232714
Ddx3x	TgN3R182C_WT	0.603689	0.00184084
H2-Q6	TgN3R182C_WT	0.60179	5.68068e-05
Egr1	TgN3R182C_WT	0.599193	0.00013307
Cd44	TgN3R182C_WT	0.598219	0.000459128
Ide	TgN3R182C_WT	0.597957	1.8579e-07
H2-Q7	TgN3R182C_WT	0.589571	0.00194381
Mllt11	TgN3R182C_WT	0.585133	3.26429e-06
Chka	TgN3R182C_WT	0.583888	0.0101294
Gpa33	TgN3R182C_WT	0.581357	0.0366298
Hist1h4h	TgN3R182C_WT	0.576011	0.0358807
Zfp131	TgN3R182C_WT	0.574597	0.00484511
Lysmd3	TgN3R182C_WT	0.569772	2.28632e-09
Tulp2	TgN3R182C_WT	0.557153	0.00131571
Etohd2	TgN3R182C_WT	0.555238	0.000427344
Adrb2	TgN3R182C_WT	0.545292	0.0297003
Cited2	TgN3R182C_WT	0.540286	0.0409824
Cops4	TgN3R182C_WT	0.534796	0.00175509
Srsf5	TgN3R182C_WT	0.534586	1.98883e-06
Foxred1	TgN3R182C_WT	0.53052	0.000258324
Atf4	TgN3R182C_WT	0.529396	0.00370926
Lgals3bp	TgN3R182C_WT	0.521672	0.00380712
Pramef8	TgN3R182C_WT	0.520443	0.000195702
Ppp2cb	TgN3R182C_WT	0.504376	1.1004e-07
Cks2	TgN3R182C_WT	0.503143	0.0244276
Pnrc1	TgN3R182C_WT	0.49103	0.00756456
Mir142hg	TgN3R182C_WT	0.490857	0.00131467
Tubb6	TgN3R182C_WT	0.489564	0.00219933
Atg2a	TgN3R182C_WT	0.487595	0.0072659
Zfp622	TgN3R182C_WT	0.477717	0.0461646
Mafk	TgN3R182C_WT	0.474428	0.0205734
Arf4	TgN3R182C_WT	0.473754	0.0270261
Midn	TgN3R182C_WT	0.472984	0.00796985
Hnrnpa2b1	TgN3R182C_WT	0.466108	0.00744129
Tra2b	TgN3R182C_WT	0.458041	0.0212257
Tox4	TgN3R182C_WT	0.457821	0.000605777
Eif5	TgN3R182C_WT	0.455538	0.000945716
Sfr1	TgN3R182C_WT	0.450325	0.00442629
Ccnl1	TgN3R182C_WT	0.449513	0.0185924
Eed	TgN3R182C_WT	0.448395	0.00929131
Ppp1r11	TgN3R182C_WT	0.442083	6.42964e-05
Fhad1	TgN3R182C_WT	0.44208	4.10114e-05
Tubb2a	TgN3R182C_WT	0.431802	0.00976067
Spty2d1	TgN3R182C_WT	0.429094	0.000147731
Ncl	TgN3R182C_WT	0.41547	0.00343159
Gtf2b	TgN3R182C_WT	0.408598	0.0275665
Mat2a	TgN3R182C_WT	0.38969	0.0100855
Crem	TgN3R182C_WT	0.379262	0.0411441
Eif4a2	TgN3R182C_WT	0.376464	0.000681381
Cggbp1	TgN3R182C_WT	0.374779	0.00398107
Rap1b	TgN3R182C_WT	0.357122	0.000394276
Arid3b	TgN3R182C_WT	0.336237	0.013769
Dusp11	TgN3R182C_WT	0.312148	0.00207303
Tug1	TgN3R182C_WT	0.30264	0.0169715
Nars	TgN3R182C_WT	0.301441	0.0398534
Fus	TgN3R182C_WT	0.296737	0.00881988
Bicral	TgN3R182C_WT	0.250276	0.00637705
Mgrn1	TgN3R182C_WT	-0.257515	0.0434586
St3gal6	TgN3R182C_WT	-0.295079	0.0261669
Laptm4b	TgN3R182C_WT	-0.34905	0.0437706
Lpcat3	TgN3R182C_WT	-0.359389	0.0400292
Klhl7	TgN3R182C_WT	-0.391156	0.0359901
Gas6	TgN3R182C_WT	-0.395261	0.0361552
Gpr137c	TgN3R182C_WT	-0.420311	0.0124108
Iffo2	TgN3R182C_WT	-0.42755	9.85315e-05
Polg2	TgN3R182C_WT	-0.48993	0.0266108
H1f0	TgN3R182C_WT	-0.508681	0.00189746
Hist1h3d	TgN3R182C_WT	-0.510618	2.42072e-07
Msl3l2	TgN3R182C_WT	-0.553175	4.91969e-05
Efhd2	TgN3R182C_WT	-0.574684	0.0452102
Hist1h2ae	TgN3R182C_WT	-0.577282	7.76284e-08
Slc44a2	TgN3R182C_WT	-0.580177	0.00138101
Dgkd	TgN3R182C_WT	-0.597297	0.0205266
Rab20	TgN3R182C_WT	-0.602256	0.00266578
Kras	TgN3R182C_WT	-0.611864	0.000333191
Rilpl2	TgN3R182C_WT	-0.620444	0.0170575
Tbpl1	TgN3R182C_WT	-0.627716	0.00794233
Arrdc3	TgN3R182C_WT	-0.645395	0.00104418
Adap2os	TgN3R182C_WT	-0.65377	0.000127449
Cry1	TgN3R182C_WT	-0.695915	0.0462302
Pdgfb	TgN3R182C_WT	-0.703967	0.00102204
Socs3	TgN3R182C_WT	-0.872257	0.00768604
Uba52	TgN3R182C_WT	-0.907202	7.22565e-06
Csf1	TgN3R182C_WT	-0.93212	0.00252586
Hist1h1c	TgN3R182C_WT	-1.26981	3.0073e-12

[truncated: 38 more sheets: Figure 4E_, Figure 5B, Figure 6G , Figure 7B, Figure 7C, Figure 7E, Figure 9C, Figure 9D, Figure 9F, Supp.Fig1F, Supp.Fig 2H, Supp.Fig 4G, Supp.Fig. 4I, Suppl.Fig 5G, Supp.Fig 6A, Supp.Fig 6B, Supp,Fig 6E, Supp.Fig 6J, Supp.Fig 6K, Supp.Fig 6L …]
